# Supplementary material for: A siphonous macroalgal genome suggests convergent functions of homeobox genes in algae and land plants
Source: DNA Res. 2019 Mar 28;26(2):183–92. doi: 10.1093/dnares/dsz002 (PMC6476727; doi:10.1093/dnares/dsz002)
Supplement: Supplementary Data [file dsz002_supp.zip]

Archive with 11 entries (10 files):
- dsz002-Suppl_data/
- dsz002-Suppl_data/dsz002_Dataset_S3.xls
- dsz002-Suppl_data/dsz002_Dataset_S4.xls
- dsz002-Suppl_data/dsz002_Dataset_S5.xls
- dsz002-Suppl_data/dsz002_Dataset_S6.xls
- dsz002-Suppl_data/dsz002_Dataset_S7.xls
- dsz002-Suppl_data/dsz002_Dataset_S8.xls
- dsz002-Suppl_data/dsz002_Dataset_S9.xls
- dsz002-Suppl_data/dsz002_Suppl_Info.pdf
- dsz002-Suppl_data/dsz002_Dataset_S1.pdf
- dsz002-Suppl_data/dsz002_Dataset_S2.xls
