# Supplementary material for: A siphonous macroalgal genome suggests convergent functions of homeobox genes in algae and land plants
Source: DNA Res. 2019 Mar 28;26(2):183–92. doi: 10.1093/dnares/dsz002 (PMC6476727; doi:10.1093/dnares/dsz002)
Supplement: Supplementary Data [file dsz002_supp.zip › dsz002-Suppl_data/dsz002_Dataset_S3.xls]

## Sheet: Dataset_S3
Supplementary Dataset S3. Numbers of genes in GO molecular function categories.
	Description	GO:ID	Number of genes
			Caulerpa lentillifera	Chlamydomonas reinhardtii	Volvox carteri	Chlorella variabilis	Coccomyxa subellipsoidea	Ostreococcus tauri
*	ubiquitin-protein transferase activity	GO:0004842	112	62	45	46	41	18
*	ion channel activity	GO:0005216	101	67	52	20	13	17
*	sulfotransferase activity	GO:0008146	40	14	17	14	0	9
*	peptidase activity	GO:0008233	27	15	16	14	15	7
*	peroxidase activity	GO:0004601	17	11	9	5	10	4
*	GTPase activator activity	GO:0005096	14	9	8	8	6	8
*	inorganic diphosphatase activity	GO:0004427	11	4	3	4	5	4
*	structural constituent of cytoskeleton	GO:0005200	10	6	6	2	4	5
*	histone binding	GO:0042393	8	4	4	5	5	1
*	strictosidine synthase activity	GO:0016844	8	1	1	2	1	0
*	hydrogen-translocating pyrophosphatase activity	GO:0009678	7	1	1	2	2	3
*	endopeptidase inhibitor activity	GO:0004866	7	4	2	0	0	0
*	ATP:ADP antiporter activity	GO:0005471	5	3	2	3	3	1
*	protein phosphatase regulator activity	GO:0019888	5	3	3	3	2	3
*	structural constituent of nuclear pore	GO:0017056	5	2	1	2	2	2
*	NAD+ ADP-ribosyltransferase activity	GO:0003950	5	2	3	1	0	0
*	anaphase-promoting complex binding	GO:0010997	4	2	2	2	2	2
*	ubiquitin-protein transferase activator activity	GO:0097027	4	2	2	2	2	2
*	phosphorylase activity	GO:0004645	4	2	2	0	2	2
*	protein domain specific binding	GO:0019904	4	2	2	1	1	2
*	hexokinase activity	GO:0004396	4	1	1	2	2	0
*	glucose binding	GO:0005536	4	1	1	2	2	0
*	prephenate dehydratase activity	GO:0004664	4	1	1	0	1	1
*	phosphatidylserine decarboxylase activity	GO:0004609	4	1	1	1	1	0
*	dUTP diphosphatase activity	GO:0004170	3	1	1	1	1	1
*	GDP-D-glucose phosphorylase activity	GO:0080048	3	1	1	1	1	1
*	RNA-directed 5'-3' RNA polymerase activity	GO:0003968	3	1	0	0	1	0
*	dihydrolipoyllysine-residue succinyltransferase activity	GO:0004149	2	1	1	1	1	1
*	phospholipid binding	GO:0005543	2	1	1	1	1	1
*	1-phosphatidylinositol binding	GO:0005545	2	1	1	1	1	1
*	clathrin binding	GO:0030276	2	1	1	1	1	1
*	adenosylhomocysteinase activity	GO:0004013	2	1	1	1	1	1
*	sedoheptulose-7-phosphate:D-glyceraldehyde-3-phosphate glyceronetransferase activity	GO:0004801	2	1	1	1	1	0
*	4-hydroxy-3-methylbut-2-en-1-yl diphosphate reductase activity	GO:0051745	2	1	1	1	1	1
*	dolichyl-phosphate-glucose-glycolipid alpha-glucosyltransferase activity	GO:0004583	2	1	1	1	1	0
*	homogentisate 1,2-dioxygenase activity	GO:0004411	2	1	1	1	1	0
*	protein histidine kinase activity	GO:0004673	2	1	1	1	1	1
*	uracil DNA N-glycosylase activity	GO:0004844	2	1	1	1	1	1
*	5'-nucleotidase activity	GO:0008253	2	1	1	1	1	0
*	tubulin N-acetyltransferase activity	GO:0019799	2	1	1	0	1	0
*	1-phosphatidylinositol-4-phosphate 5-kinase activity	GO:0016308	2	0	0	0	1	0
*	cobyrinic acid a,c-diamide synthase activity	GO:0042242	2	0	0	1	1	1
*	glutamyl-tRNA reductase activity	GO:0008883	2	1	1	1	1	1
*	UDP-3-O-[3-hydroxymyristoyl] N-acetylglucosamine deacetylase activity	GO:0008759	2	1	1	1	1	1
*	glutaminyl-tRNA synthase (glutamine-hydrolyzing) activity	GO:0050567	2	1	1	1	1	1
*	phosphoribulokinase activity	GO:0008974	2	1	1	1	1	1
*	dihydroneopterin aldolase activity	GO:0004150	2	1	1	1	1	1
*	transketolase activity	GO:0004802	2	1	1	1	1	1
*	dihydrolipoyllysine-residue acetyltransferase activity	GO:0004742	2	1	1	1	1	1
*	1-deoxy-D-xylulose-5-phosphate reductoisomerase activity	GO:0030604	2	1	1	1	1	1
*	glycerophosphocholine phosphodiesterase activity	GO:0047389	2	1	1	0	0	0
*	phosphatidylinositol phospholipase C activity	GO:0004435	2	1	1	0	0	1
*	UMP kinase activity	GO:0033862	2	1	1	1	1	1
*	inositol-1,4,5-trisphosphate 3-kinase activity	GO:0008440	2	1	1	1	1	1
*	oxidoreductase activity, acting on paired donors, with incorporation or reduction of molecular oxygen, reduced pteridine as one donor, and incorporation of one atom of oxygen	GO:0016714	2	1	0	1	1	0
*	monoamine transmembrane transporter activity	GO:0008504	2	0	0	0	0	0
*	CoA-transferase activity	GO:0008410	2	0	0	1	1	0
*	adenyl ribonucleotide binding	GO:0032559	2	1	1	0	0	0
*	penicillin binding	GO:0008658	2	0	0	0	1	1
*	cAMP-dependent protein kinase regulator activity	GO:0008603	1	0	0	0	0	0
*	mRNA (guanine-N7-)-methyltransferase activity	GO:0004482	1	0	0	0	0	0
*	superoxide-generating NADPH oxidase activity	GO:0016175	1	0	0	0	0	0
*	gamma-glutamyl carboxylase activity	GO:0008488	1	0	0	0	0	0
*	CD4 receptor binding	GO:0042609	1	0	0	0	0	0
*	3-phytase activity	GO:0016158	1	0	0	0	0	0
*	UDP-N-acetylmuramate-L-alanine ligase activity	GO:0008763	1	0	0	0	0	0
*	inositol 3-kinase activity	GO:0019140	1	0	0	0	0	0
	protein binding	GO:0005515	1269	1509	1309	993	824	680
	ATP binding	GO:0005524	790	1210	916	710	648	518
	nucleic acid binding	GO:0003676	369	386	329	287	274	256
	catalytic activity	GO:0003824	331	465	428	476	423	312
	protein kinase activity	GO:0004672	309	637	420	249	202	112
	oxidoreductase activity	GO:0016491	246	367	321	299	321	201
	DNA binding	GO:0003677	222	457	313	301	256	208
	nucleotide binding	GO:0000166	209	195	181	173	164	124
	binding	GO:0005488	199	200	203	145	139	124
	zinc ion binding	GO:0008270	189	351	292	247	209	159
	RNA binding	GO:0003723	147	172	159	134	123	143
	metal ion binding	GO:0046872	131	158	150	134	119	83
	structural constituent of ribosome	GO:0003735	111	147	148	137	138	130
	GTP binding	GO:0005525	110	136	116	89	90	80
	hydrolase activity	GO:0016787	105	146	126	135	123	95
	serine-type endopeptidase activity	GO:0004252	88	75	69	84	50	26
	calcium ion binding	GO:0005509	88	172	140	79	73	64
	ATPase activity	GO:0016887	88	106	85	77	73	54
	methyltransferase activity	GO:0008168	64	98	88	68	79	69
	heme binding	GO:0020037	61	88	54	45	64	26
	iron ion binding	GO:0005506	59	96	64	64	61	43
	transcription factor activity, sequence-specific DNA binding	GO:0003700	59	90	72	64	77	30
	GTPase activity	GO:0003924	58	55	51	42	45	40
	transporter activity	GO:0005215	54	67	57	54	68	30
	microtubule binding	GO:0008017	50	54	51	32	29	19
	microtubule motor activity	GO:0003777	48	60	57	37	28	18
	oxidoreductase activity, acting on paired donors, with incorporation or reduction of molecular oxygen	GO:0016705	43	71	43	42	46	31
	iron-sulfur cluster binding	GO:0051536	39	54	43	49	40	34
	unfolded protein binding	GO:0051082	39	44	39	36	33	32
	transferase activity, transferring acyl groups other than amino-acyl groups	GO:0016747	38	22	27	19	28	14
	flavin adenine dinucleotide binding	GO:0050660	36	51	50	42	47	30
	sequence-specific DNA binding	GO:0043565	34	52	37	28	49	18
	aminoacyl-tRNA ligase activity	GO:0004812	34	35	32	32	34	33
	magnesium ion binding	GO:0000287	34	36	36	39	38	23
	carbohydrate binding	GO:0030246	34	32	29	40	24	18
	2 iron, 2 sulfur cluster binding	GO:0051537	33	31	31	27	26	14
	NAD binding	GO:0051287	33	41	36	28	36	28
	pyridoxal phosphate binding	GO:0030170	33	45	44	40	51	33
	kinase activity	GO:0016301	33	36	32	25	31	24
	protein serine/threonine phosphatase activity	GO:0004722	32	26	29	22	19	12
	phosphatase activity	GO:0016791	30	37	35	26	30	19
	protein heterodimerization activity	GO:0046982	30	140	69	46	50	26
	translation initiation factor activity	GO:0003743	29	25	22	23	23	23
	ATPase activity, coupled to transmembrane movement of substances	GO:0042626	28	25	18	26	22	11
	electron carrier activity	GO:0009055	25	41	42	42	34	24
	oxidoreductase activity, acting on the CH-OH group of donors, NAD or NADP as acceptor	GO:0016616	25	28	23	18	24	17
	N-acetyltransferase activity	GO:0008080	24	48	39	36	28	29
	hydrolase activity, hydrolyzing O-glycosyl compounds	GO:0004553	23	43	39	61	88	16
	cation binding	GO:0043169	23	18	17	14	17	11
	DNA-directed 5'-3' RNA polymerase activity	GO:0003899	21	24	24	28	28	23
	metalloendopeptidase activity	GO:0004222	21	29	28	26	24	24
	double-stranded DNA binding	GO:0003690	21	14	17	5	2	6
	peptidyl-prolyl cis-trans isomerase activity	GO:0003755	20	31	28	22	22	25
	thiol-dependent ubiquitinyl hydrolase activity	GO:0036459	20	19	19	19	17	11
	FMN binding	GO:0010181	19	27	21	23	26	13
	starch binding	GO:2001070	18	24	20	22	10	8
	transferase activity	GO:0016740	17	27	20	20	30	22
	4 iron, 4 sulfur cluster binding	GO:0051539	17	18	17	18	18	17
	phosphotransferase activity, alcohol group as acceptor	GO:0016773	16	14	13	15	12	8
	amino acid binding	GO:0016597	16	17	14	11	14	12
	oxidoreductase activity, acting on the aldehyde or oxo group of donors, NAD or NADP as acceptor	GO:0016620	16	17	17	16	15	13
	NADP binding	GO:0050661	16	19	17	10	14	14
	protein transporter activity	GO:0008565	15	13	13	13	12	18
	helicase activity	GO:0004386	15	28	15	13	14	16
	transferase activity, transferring acyl groups	GO:0016746	15	19	19	13	15	10
	oxidoreductase activity, acting on the CH-CH group of donors	GO:0016627	15	18	20	21	18	14
	protein serine/threonine kinase activity	GO:0004674	15	17	12	9	11	9
	protein tyrosine phosphatase activity	GO:0004725	15	22	19	15	13	6
	serine-type peptidase activity	GO:0008236	15	24	22	16	21	8
	chlorophyllide a oxygenase [overall] activity	GO:0010277	14	9	9	4	11	3
	structural molecule activity	GO:0005198	14	11	12	10	9	9
	threonine-type endopeptidase activity	GO:0004298	14	16	16	14	16	16
	ligase activity	GO:0016874	14	10	10	10	11	9
	aspartic-type endopeptidase activity	GO:0004190	14	9	8	8	12	7
	ATP-dependent helicase activity	GO:0008026	13	19	17	14	17	19
	transferase activity, transferring alkyl or aryl (other than methyl) groups	GO:0016765	13	12	13	15	13	13
	pseudouridine synthase activity	GO:0009982	13	22	20	17	15	26
	heat shock protein binding	GO:0031072	13	13	10	8	8	6
	translation elongation factor activity	GO:0003746	13	8	10	7	12	7
	mismatched DNA binding	GO:0030983	12	11	11	9	12	11
	DNA-directed DNA polymerase activity	GO:0003887	12	16	12	18	14	11
	nucleotidyltransferase activity	GO:0016779	12	16	16	12	12	9
	nuclease activity	GO:0004518	12	21	18	18	16	18
	hydrolase activity, acting on ester bonds	GO:0016788	12	16	16	13	14	16
	transmembrane transporter activity	GO:0022857	12	13	8	19	25	11
	protein tyrosine/serine/threonine phosphatase activity	GO:0008138	11	17	16	13	14	6
	lipid binding	GO:0008289	11	6	7	2	8	7
	protein disulfide oxidoreductase activity	GO:0015035	11	26	26	30	25	23
	monooxygenase activity	GO:0004497	10	14	6	6	5	6
	hydrogen ion transmembrane transporter activity	GO:0015078	10	12	11	10	10	9
	ATP-dependent DNA helicase activity	GO:0004003	10	14	12	11	8	9
	nucleobase-containing compound kinase activity	GO:0019205	10	10	9	6	7	5
	isomerase activity	GO:0016853	10	11	16	17	12	7
	transaminase activity	GO:0008483	10	10	10	10	10	6
	FAD binding	GO:0071949	10	20	15	12	15	8
	proton-transporting ATP synthase activity, rotational mechanism	GO:0046933	10	8	8	5	7	8
	protein dimerization activity	GO:0046983	10	28	12	8	17	9
	phosphoric diester hydrolase activity	GO:0008081	10	45	26	13	8	6
	phosphorus-oxygen lyase activity	GO:0016849	10	139	102	5	4	4
	chromatin binding	GO:0003682	10	9	12	14	7	7
	oxidoreductase activity, acting on CH-OH group of donors	GO:0016614	9	13	15	14	15	5
	phosphatidylinositol binding	GO:0035091	9	6	5	4	5	8
	tRNA binding	GO:0000049	9	13	13	10	11	14
	DNA helicase activity	GO:0003678	9	18	11	10	11	11
	hydrolase activity, acting on acid anhydrides, in phosphorus-containing anhydrides	GO:0016818	9	8	8	8	7	5
	damaged DNA binding	GO:0003684	9	16	16	14	13	9
	inorganic phosphate transmembrane transporter activity	GO:0005315	9	12	5	4	4	2
	coenzyme binding	GO:0050662	9	18	8	7	13	12
	transferase activity, transferring glycosyl groups	GO:0016757	9	25	18	35	23	14
	acetylglucosaminyltransferase activity	GO:0008375	9	0	1	12	12	0
	thiamine pyrophosphate binding	GO:0030976	9	6	7	8	7	5
	3'-5' exonuclease activity	GO:0008408	8	18	12	12	13	12
	voltage-gated potassium channel activity	GO:0005249	8	10	10	2	4	7
	endopeptidase activity	GO:0004175	8	12	14	14	13	14
	small protein activating enzyme activity	GO:0008641	8	10	10	10	9	8
	phosphoric ester hydrolase activity	GO:0042578	8	7	7	7	6	3
	ligase activity, forming aminoacyl-tRNA and related compounds	GO:0016876	8	8	8	6	8	7
	Ran GTPase binding	GO:0008536	8	12	11	9	11	6
	cysteine-type peptidase activity	GO:0008234	8	29	20	22	11	13
	copper ion binding	GO:0005507	7	25	18	14	14	7
	ammonium transmembrane transporter activity	GO:0008519	7	10	11	6	4	4
	thiol-dependent ubiquitin-specific protease activity	GO:0004843	7	10	9	9	5	7
	acyl-CoA dehydrogenase activity	GO:0003995	7	7	6	9	8	5
	chaperone binding	GO:0051087	7	8	6	5	6	7
	metal ion transmembrane transporter activity	GO:0046873	7	18	13	7	7	5
	DNA-dependent ATPase activity	GO:0008094	7	9	8	4	4	7
	hydrolase activity, acting on carbon-nitrogen (but not peptide) bonds	GO:0016810	7	15	14	44	11	7
	cytochrome-c oxidase activity	GO:0004129	7	6	8	5	4	3
	actin binding	GO:0003779	7	11	7	4	5	5
	ribosome binding	GO:0043022	7	6	7	6	5	5
	oxidoreductase activity, acting on NAD(P)H	GO:0016651	7	10	9	5	5	3
	pyruvate kinase activity	GO:0004743	7	6	6	7	5	2
	potassium ion binding	GO:0030955	7	6	6	7	5	2
	L-ascorbic acid binding	GO:0031418	7	26	21	15	6	17
	cation transmembrane transporter activity	GO:0008324	7	14	11	7	9	6
	SNAP receptor activity	GO:0005484	7	7	8	5	6	5
	cation-transporting ATPase activity	GO:0019829	6	2	1	3	6	4
	oxidoreductase activity, acting on the aldehyde or oxo group of donors, disulfide as acceptor	GO:0016624	6	4	4	5	7	4
	aminoacyl-tRNA editing activity	GO:0002161	6	9	9	8	6	6
	beta-amylase activity	GO:0016161	6	3	3	4	3	2
	RNA methyltransferase activity	GO:0008173	6	21	20	13	11	19
	aminopeptidase activity	GO:0004177	6	9	9	7	7	9
	transferase activity, transferring phosphorus-containing groups	GO:0016772	6	14	12	9	6	8
	antioxidant activity	GO:0016209	6	7	4	6	10	2
	substrate-specific transmembrane transporter activity	GO:0022891	6	2	2	11	19	3
	manganese ion binding	GO:0030145	6	9	9	7	10	7
	drug transmembrane transporter activity	GO:0015238	6	16	9	13	8	9
	antiporter activity	GO:0015297	6	16	9	13	9	9
	phosphoprotein phosphatase activity	GO:0004721	6	6	7	5	6	4
	amidase activity	GO:0004040	6	4	4	5	7	3
	acid phosphatase activity	GO:0003993	6	10	9	8	11	1
	DNA topoisomerase activity	GO:0003916	6	3	4	5	4	3
	nucleoside transmembrane transporter activity	GO:0005337	6	3	4	3	2	1
	voltage-gated chloride channel activity	GO:0005247	5	6	6	7	8	4
	metallopeptidase activity	GO:0008237	5	29	40	16	9	9
	oxidoreductase activity, acting on a sulfur group of donors, NAD(P) as acceptor	GO:0016668	5	5	5	4	5	4
	adenylate kinase activity	GO:0004017	5	5	5	4	4	5
	metalloexopeptidase activity	GO:0008235	5	5	4	4	4	6
	serine-type exopeptidase activity	GO:0070008	5	6	4	4	5	2
	gamma-tubulin binding	GO:0043015	5	5	5	5	4	5
	RNA polymerase II transcription cofactor activity	GO:0001104	5	6	6	7	7	4
	phosphotransferase activity, for other substituted phosphate groups	GO:0016780	5	6	5	6	4	4
	phospholipid-translocating ATPase activity	GO:0004012	5	4	4	1	3	1
	endonuclease activity	GO:0004519	5	11	6	9	9	6
	7S RNA binding	GO:0008312	5	7	7	7	8	5
	exonuclease activity	GO:0004527	5	4	3	4	2	3
	DNA topoisomerase type II (ATP-hydrolyzing) activity	GO:0003918	5	5	5	5	5	6
	solute:proton antiporter activity	GO:0015299	5	12	8	13	12	6
	proton-transporting ATPase activity, rotational mechanism	GO:0046961	5	4	4	4	4	4
	NADH dehydrogenase (ubiquinone) activity	GO:0008137	5	8	9	7	7	4
	ubiquitin protein ligase binding	GO:0031625	5	4	5	4	5	4
	acetyl-CoA carboxylase activity	GO:0003989	5	4	4	3	4	2
	glycogen (starch) synthase activity	GO:0004373	5	7	6	4	7	6
	DNA topoisomerase type I activity	GO:0003917	5	3	4	5	4	4
	galactosyltransferase activity	GO:0008378	5	1	2	6	8	0
	carbonate dehydratase activity	GO:0004089	5	9	7	3	4	1
	nucleoside-triphosphate diphosphatase activity	GO:0047429	4	4	5	4	2	3
	transferase activity, transferring acyl groups, acyl groups converted into alkyl on transfer	GO:0046912	4	4	5	6	4	3
	NAD+ binding	GO:0070403	4	4	3	5	4	1
	superoxide dismutase activity	GO:0004784	4	6	7	6	6	2
	glycogen phosphorylase activity	GO:0008184	4	2	2	4	2	4
	phenylalanine-tRNA ligase activity	GO:0004826	4	3	3	2	3	3
	translation release factor activity	GO:0003747	4	4	5	3	3	4
	translation release factor activity, codon specific	GO:0016149	4	4	6	3	4	4
	SUMO transferase activity	GO:0019789	4	4	2	2	4	3
	quinone binding	GO:0048038	4	5	4	5	5	0
	intramolecular lyase activity	GO:0016872	4	3	3	4	4	2
	peroxiredoxin activity	GO:0051920	4	3	3	3	4	1
	transferase activity, transferring pentosyl groups	GO:0016763	4	3	3	5	4	5
	oxidoreductase activity, acting on paired donors, with oxidation of a pair of donors resulting in the reduction of molecular oxygen to two molecules of water	GO:0016717	4	6	4	3	2	1
	single-stranded DNA binding	GO:0003697	4	4	2	4	2	4
	ribonuclease activity	GO:0004540	4	4	4	4	2	3
	protein-L-isoaspartate (D-aspartate) O-methyltransferase activity	GO:0004719	4	4	3	3	2	1
	rRNA methyltransferase activity	GO:0008649	4	4	4	3	3	3
	nucleoside diphosphate kinase activity	GO:0004550	4	4	4	3	2	3
	3',5'-cyclic-nucleotide phosphodiesterase activity	GO:0004114	4	32	14	2	3	2
	oxidoreductase activity, acting on the CH-NH2 group of donors, NAD or NADP as acceptor	GO:0016639	4	3	3	5	4	0
	malate dehydrogenase activity	GO:0016615	4	4	4	5	6	4
	magnesium chelatase activity	GO:0016851	4	5	5	2	4	6
	rRNA binding	GO:0019843	4	8	10	7	8	7
	oxidoreductase activity, acting on single donors with incorporation of molecular oxygen, incorporation of two atoms of oxygen	GO:0016702	4	15	18	10	8	7
	biotin carboxylase activity	GO:0004075	4	5	5	6	6	3
	poly(A)-specific ribonuclease activity	GO:0004535	4	3	3	2	2	1
	O-methyltransferase activity	GO:0008171	4	6	6	2	10	2
	amino acid transmembrane transporter activity	GO:0015171	4	8	7	7	16	1
	ribonucleoside binding	GO:0032549	4	3	3	4	5	4
	inositol monophosphate 1-phosphatase activity	GO:0008934	4	3	3	2	2	1
	fructose 1,6-bisphosphate 1-phosphatase activity	GO:0042132	4	2	2	3	4	5
	ribonuclease III activity	GO:0004525	4	6	3	6	4	2
	histone deacetylase activity	GO:0004407	3	3	3	4	3	2
	oxidoreductase activity, acting on the CH-CH group of donors, NAD or NADP as acceptor	GO:0016628	3	3	3	1	3	3
	D-arabinono-1,4-lactone oxidase activity	GO:0003885	3	2	2	2	2	2
	tRNA dihydrouridine synthase activity	GO:0017150	3	7	7	4	4	8
	polyribonucleotide nucleotidyltransferase activity	GO:0004654	3	1	1	1	1	2
	beta-tubulin binding	GO:0048487	3	3	3	2	2	1
	acyl-CoA oxidase activity	GO:0003997	3	4	4	4	4	1
	phosphoenolpyruvate carboxylase activity	GO:0008964	3	3	2	2	2	1
	calcium-transporting ATPase activity	GO:0005388	3	5	4	2	2	2
	serine O-acetyltransferase activity	GO:0009001	3	2	3	2	2	3
	phosphotransferase activity, phosphate group as acceptor	GO:0016776	3	3	3	3	3	3
	racemase and epimerase activity, acting on carbohydrates and derivatives	GO:0016857	3	4	3	3	2	7
	aminoacyl-tRNA hydrolase activity	GO:0004045	3	3	2	5	3	3
	asparagine synthase (glutamine-hydrolyzing) activity	GO:0004066	3	3	3	3	2	3
	thioredoxin-disulfide reductase activity	GO:0004791	3	3	3	2	2	2
	MAP kinase activity	GO:0004707	3	6	5	3	3	3
	purinergic nucleotide receptor activity	GO:0001614	3	0	0	0	0	3
	extracellular ATP-gated cation channel activity	GO:0004931	3	0	0	0	0	3
	glycine-tRNA ligase activity	GO:0004820	3	2	2	2	2	2
	ARF guanyl-nucleotide exchange factor activity	GO:0005086	3	3	3	2	4	3
	1,4-alpha-glucan branching enzyme activity	GO:0003844	3	1	2	1	1	2
	coproporphyrinogen oxidase activity	GO:0004109	3	3	3	4	3	3
	endoribonuclease activity, producing 5'-phosphomonoesters	GO:0016891	3	4	2	3	2	1
	fatty-acyl-CoA binding	GO:0000062	3	4	3	5	4	5
	DNA polymerase processivity factor activity	GO:0030337	3	1	2	2	2	1
	glutamate dehydrogenase (NAD+) activity	GO:0004352	3	2	2	3	3	0
	protein kinase regulator activity	GO:0019887	3	2	2	3	2	2
	UDP-glucose 6-dehydrogenase activity	GO:0003979	3	3	3	1	2	1
	fructose-bisphosphate aldolase activity	GO:0004332	3	4	4	3	4	4
	hydrolase activity, acting on acid anhydrides, catalyzing transmembrane movement of substances	GO:0016820	3	3	4	3	4	3
	serine-type carboxypeptidase activity	GO:0004185	3	7	6	8	5	3
	acetolactate synthase activity	GO:0003984	3	2	2	3	2	2
	phosphatidylinositol phosphate kinase activity	GO:0016307	3	3	3	3	3	3
	aromatic amino acid transmembrane transporter activity	GO:0015173	3	1	1	2	1	2
	mRNA binding	GO:0003729	3	6	6	7	6	4
	glucose-1-phosphate adenylyltransferase activity	GO:0008878	3	2	2	3	3	2
	oxoglutarate dehydrogenase (succinyl-transferring) activity	GO:0004591	3	1	1	1	2	2
	phosphogluconate dehydrogenase (decarboxylating) activity	GO:0004616	3	6	7	3	4	3
	NAD+ kinase activity	GO:0003951	3	3	3	3	2	2
	uridylyltransferase activity	GO:0070569	3	4	3	4	3	3
	intramolecular transferase activity, phosphotransferases	GO:0016868	3	5	5	5	5	3
	pyruvate dehydrogenase (acetyl-transferring) activity	GO:0004739	3	4	4	4	4	2
	lipoate synthase activity	GO:0016992	3	3	3	3	3	3
	chlorophyllase activity	GO:0047746	3	3	6	3	3	1
	N,N-dimethylaniline monooxygenase activity	GO:0004499	3	10	7	2	4	2
	histone-lysine N-methyltransferase activity	GO:0018024	3	4	6	1	3	4
	molybdenum ion binding	GO:0030151	3	4	4	4	6	3
	oxidoreductase activity, acting on the CH-NH2 group of donors	GO:0016638	3	3	3	3	3	1
	electron transporter, transferring electrons within cytochrome b6/f complex of photosystem II activity	GO:0045158	3	2	2	2	2	1
	inward rectifier potassium channel activity	GO:0005242	3	3	3	3	3	0
	uroporphyrinogen decarboxylase activity	GO:0004853	3	3	3	3	3	4
	tryptophan synthase activity	GO:0004834	3	2	2	3	2	2
	oxidoreductase activity, acting on a sulfur group of donors, disulfide as acceptor	GO:0016671	3	5	4	2	4	2
	6-phosphofructokinase activity	GO:0003872	3	3	3	4	3	2
	malate dehydrogenase (decarboxylating) (NAD+) activity	GO:0004471	3	6	3	3	5	5
	pyruvate, phosphate dikinase activity	GO:0050242	3	2	2	0	0	2
	alanine-tRNA ligase activity	GO:0004813	3	2	2	1	2	3
	ATP-dependent peptidase activity	GO:0004176	3	1	2	2	1	1
	cysteine synthase activity	GO:0004124	3	3	3	5	4	2
	NADPH binding	GO:0070402	3	2	2	2	2	1
	chorismate mutase activity	GO:0004106	3	1	1	1	2	2
	enzyme regulator activity	GO:0030234	3	4	4	5	3	5
	ATPase activator activity	GO:0001671	3	3	3	2	3	3
	ribose-5-phosphate isomerase activity	GO:0004751	3	2	2	2	3	2
	methylenetetrahydrofolate dehydrogenase (NADP+) activity	GO:0004488	2	3	3	2	1	2
	histidine-tRNA ligase activity	GO:0004821	2	0	2	2	2	2
	catalase activity	GO:0004096	2	2	2	1	4	0
	citrate (Si)-synthase activity	GO:0004108	2	1	2	1	1	1
	ATPase-coupled sulfate transmembrane transporter activity	GO:0015419	2	3	3	2	3	0
	3'-5'-exoribonuclease activity	GO:0000175	2	3	2	2	2	3
	leucine-tRNA ligase activity	GO:0004823	2	2	2	2	2	2
	protein tyrosine kinase activity	GO:0004713	2	2	3	1	0	1
	metallocarboxypeptidase activity	GO:0004181	2	9	7	3	6	2
	tetrahydrofolylpolyglutamate synthase activity	GO:0004326	2	3	2	2	2	2
	oxidoreductase activity, acting on diphenols and related substances as donors	GO:0016679	2	2	2	2	2	2
	sulfate adenylyltransferase (ATP) activity	GO:0004781	2	2	2	2	1	1
	ribulose-phosphate 3-epimerase activity	GO:0004750	2	2	2	2	0	3
	primary amine oxidase activity	GO:0008131	2	3	2	2	4	0
	NEDD8 activating enzyme activity	GO:0019781	2	2	2	2	2	2
	galactokinase activity	GO:0004335	2	3	3	3	1	1
	mannosyl-oligosaccharide 1,2-alpha-mannosidase activity	GO:0004571	2	2	1	4	6	2
	cyclin-dependent protein serine/threonine kinase regulator activity	GO:0016538	2	2	2	3	1	1
	ribonuclease T2 activity	GO:0033897	2	2	3	6	1	1
	TBP-class protein binding	GO:0017025	2	2	2	3	2	3
	alternative oxidase activity	GO:0009916	2	4	3	2	3	3
	CDP-diacylglycerol-glycerol-3-phosphate 3-phosphatidyltransferase activity	GO:0008444	2	2	1	2	1	0
	transferase activity, transferring hexosyl groups	GO:0016758	2	11	9	11	15	4
	valine-tRNA ligase activity	GO:0004832	2	2	2	2	2	2
	telomeric DNA binding	GO:0042162	2	2	2	2	1	2
	adenyl-nucleotide exchange factor activity	GO:0000774	2	3	2	2	2	2
	protein homodimerization activity	GO:0042803	2	7	4	4	3	2
	glutamate 5-kinase activity	GO:0004349	2	2	1	1	2	2
	signal recognition particle binding	GO:0005047	2	2	2	2	2	1
	RNA ligase activity	GO:0008452	2	1	1	1	2	1
	N-acetyl-gamma-glutamyl-phosphate reductase activity	GO:0003942	2	2	2	2	2	3
	peptide-methionine (S)-S-oxide reductase activity	GO:0008113	2	6	6	3	3	7
	glutamate-ammonia ligase activity	GO:0004356	2	5	4	3	5	1
	diaminohydroxyphosphoribosylaminopyrimidine deaminase activity	GO:0008835	2	0	2	2	2	2
	ferric iron binding	GO:0008199	2	4	3	7	7	2
	motor activity	GO:0003774	2	4	3	4	3	2
	rRNA (adenine-N6,N6-)-dimethyltransferase activity	GO:0000179	2	2	2	2	1	2
	RNA helicase activity	GO:0003724	2	0	1	1	3	3
	indole-3-glycerol-phosphate synthase activity	GO:0004425	2	2	2	2	2	1
	L-malate dehydrogenase activity	GO:0030060	2	4	4	4	4	3
	hydrolase activity, hydrolyzing N-glycosyl compounds	GO:0016799	2	3	3	2	3	2
	acyl-[acyl-carrier-protein] desaturase activity	GO:0045300	2	3	2	2	1	1
	glycerol-3-phosphate dehydrogenase [NAD+] activity	GO:0004367	2	5	3	3	4	2
	calmodulin binding	GO:0005516	2	7	7	3	4	0
	phosphorelay sensor kinase activity	GO:0000155	2	12	10	5	5	4
	protein prenyltransferase activity	GO:0008318	2	2	2	2	2	3
	fatty-acyl-CoA reductase (alcohol-forming) activity	GO:0080019	2	1	1	0	4	0
	riboflavin kinase activity	GO:0008531	2	2	2	2	2	2
	translation initiation factor binding	GO:0031369	2	2	1	3	2	2
	serine-tRNA ligase activity	GO:0004828	2	3	2	2	2	2
	4-alpha-glucanotransferase activity	GO:0004134	2	2	2	2	2	2
	carboxyl- or carbamoyltransferase activity	GO:0016743	2	2	2	2	2	2
	aspartate kinase activity	GO:0004072	2	2	2	2	2	2
	threonine-tRNA ligase activity	GO:0004829	2	2	2	2	2	1
	proline-tRNA ligase activity	GO:0004827	2	2	2	4	2	2
	lyase activity	GO:0016829	2	4	5	2	4	7
	phosphoenolpyruvate carboxykinase activity	GO:0004611	2	1	3	3	1	0
	phosphoenolpyruvate carboxykinase (ATP) activity	GO:0004612	2	1	3	3	1	0
	purine nucleotide binding	GO:0017076	2	1	3	3	1	0
	oxidoreductase activity, acting on paired donors, with incorporation or reduction of molecular oxygen, 2-oxoglutarate as one donor, and incorporation of one atom each of oxygen into both donors	GO:0016706	2	2	2	0	0	4
	glucose-6-phosphate dehydrogenase activity	GO:0004345	2	2	2	2	2	1
	RNA cap binding	GO:0000339	2	2	2	2	2	2
	asparagine-tRNA ligase activity	GO:0004816	2	1	1	1	1	2
	RNA-DNA hybrid ribonuclease activity	GO:0004523	2	10	4	5	1	4
	farnesyl-diphosphate farnesyltransferase activity	GO:0004310	2	2	2	1	2	2
	squalene synthase activity	GO:0051996	2	2	2	1	2	2
	isoleucine-tRNA ligase activity	GO:0004822	2	2	2	2	2	2
	cysteine-tRNA ligase activity	GO:0004817	2	2	1	1	2	2
	tyrosine-tRNA ligase activity	GO:0004831	2	2	2	2	2	2
	methionine-tRNA ligase activity	GO:0004825	2	2	2	2	2	2
	ATP-dependent 5'-3' DNA helicase activity	GO:0043141	2	2	2	2	2	2
	sigma factor activity	GO:0016987	2	2	1	5	4	2
	magnesium ion transmembrane transporter activity	GO:0015095	2	4	3	4	2	1
	nitrite reductase [NAD(P)H] activity	GO:0008942	2	2	2	3	2	2
	methylenetetrahydrofolate reductase (NAD(P)H) activity	GO:0004489	2	1	1	2	1	1
	copper ion transmembrane transporter activity	GO:0005375	2	4	5	2	1	1
	cytidylate kinase activity	GO:0004127	2	1	2	1	1	0
	uridylate kinase activity	GO:0009041	2	1	1	2	2	1
	lactoylglutathione lyase activity	GO:0004462	2	2	2	3	3	1
	molybdopterin cofactor binding	GO:0043546	2	2	2	1	2	0
	glutamate synthase activity	GO:0015930	2	2	2	3	2	1
	protein complex scaffold	GO:0032947	2	2	2	1	1	1
	succinate dehydrogenase activity	GO:0000104	2	0	1	2	1	1
	isocitrate dehydrogenase (NAD+) activity	GO:0004449	2	2	2	1	2	0
	branched-chain-amino-acid transaminase activity	GO:0004084	2	1	2	2	2	2
	chlorophyll binding	GO:0016168	2	2	2	2	3	2
	cysteine desulfurase activity	GO:0031071	2	2	2	2	2	2
	lysine-tRNA ligase activity	GO:0004824	2	2	2	1	2	2
	hydro-lyase activity	GO:0016836	2	4	3	3	3	2
	gamma-glutamyltransferase activity	GO:0003840	2	1	1	3	2	0
	intramolecular transferase activity	GO:0016866	2	4	6	5	3	5
	4-alpha-hydroxytetrahydrobiopterin dehydratase activity	GO:0008124	2	2	2	1	3	2
	hydroxymethyl-, formyl- and related transferase activity	GO:0016742	2	4	4	3	3	3
	polyphosphate kinase activity	GO:0008976	2	0	0	0	0	2
	4-hydroxyphenylpyruvate dioxygenase activity	GO:0003868	2	2	1	1	1	1
	oxidoreductase activity, acting on single donors with incorporation of molecular oxygen	GO:0016701	2	3	2	2	2	1
	nicotinate-nucleotide diphosphorylase (carboxylating) activity	GO:0004514	2	3	3	2	1	2
	glucose-6-phosphate isomerase activity	GO:0004347	2	1	1	2	1	1
	3-hydroxyisobutyryl-CoA hydrolase activity	GO:0003860	2	1	1	1	2	2
	GDP-dissociation inhibitor activity	GO:0005092	2	2	2	2	2	2
	formate C-acetyltransferase activity	GO:0008861	2	1	2	1	0	1
	sulfuric ester hydrolase activity	GO:0008484	2	19	6	1	0	0
	UDP-glucose 4-epimerase activity	GO:0003978	2	2	2	2	1	2
	O-acyltransferase activity	GO:0008374	2	3	3	4	3	1
	malic enzyme activity	GO:0004470	2	6	2	3	5	5
	thiol oxidase activity	GO:0016972	2	3	3	2	2	3
	inorganic anion exchanger activity	GO:0005452	2	1	0	1	1	3
	pyridoxamine-phosphate oxidase activity	GO:0004733	2	2	1	3	4	0
	tryptophan-tRNA ligase activity	GO:0004830	2	2	2	1	3	2
	methionine synthase activity	GO:0008705	2	1	1	2	0	1
	transcription cofactor activity	GO:0003712	2	4	6	1	2	2
	histone acetyltransferase activity	GO:0004402	2	5	5	2	3	2
	carboxy-lyase activity	GO:0016831	2	4	3	7	7	2
	carbon-nitrogen ligase activity, with glutamine as amido-N-donor	GO:0016884	2	2	2	1	1	2
	ER retention sequence binding	GO:0046923	2	3	3	2	2	2
	tRNA (adenine-N1-)-methyltransferase activity	GO:0016429	2	1	1	1	1	2
	glutamate-tRNA ligase activity	GO:0004818	2	2	2	1	2	2
	ribokinase activity	GO:0004747	1	3	2	3	2	2
	galactonolactone dehydrogenase activity	GO:0016633	1	0	0	1	1	1
	UDP-glucose:glycoprotein glucosyltransferase activity	GO:0003980	1	1	1	1	1	1
	xylulokinase activity	GO:0004856	1	1	1	1	1	0
	dolichyl-diphosphooligosaccharide-protein glycotransferase activity	GO:0004579	1	2	2	2	1	0
	mannose-6-phosphate isomerase activity	GO:0004476	1	1	1	1	3	1
	calcium ion transmembrane transporter activity	GO:0015085	1	3	5	2	1	0
	calcium:proton antiporter activity	GO:0015369	1	3	5	2	1	0
	potassium:proton antiporter activity	GO:0015386	1	3	5	2	1	0
	hydrolase activity, acting on carbon-nitrogen (but not peptide) bonds, in linear amides	GO:0016811	1	3	3	3	4	1
	acetyl-CoA:L-glutamate N-acetyltransferase activity	GO:0004042	1	1	1	3	1	1
	oxidoreductase activity, acting on iron-sulfur proteins as donors	GO:0016730	1	1	1	1	2	1
	diacylglycerol kinase activity	GO:0004143	1	2	2	2	2	2
	AMP deaminase activity	GO:0003876	1	1	1	1	1	1
	deaminase activity	GO:0019239	1	3	2	4	3	2
	1-deoxy-D-xylulose-5-phosphate synthase activity	GO:0008661	1	1	1	1	1	1
	ubiquinol-cytochrome-c reductase activity	GO:0008121	1	2	3	2	4	1
	cellulose binding	GO:0030248	1	1	2	0	0	1
	sulfite reductase (ferredoxin) activity	GO:0050311	1	1	1	1	1	1
	porphobilinogen synthase activity	GO:0004655	1	1	1	1	1	1
	adenylosuccinate synthase activity	GO:0004019	1	1	1	1	1	1
	glucan endo-1,3-beta-glucanase activity, C-3 substituted reducing group	GO:0052861	1	1	0	0	0	0
	2,3-bisphosphoglycerate-independent phosphoglycerate mutase activity	GO:0046537	1	1	1	0	1	0
	acid-amino acid ligase activity	GO:0016881	1	1	1	1	1	2
	3-oxoacyl-[acyl-carrier-protein] reductase (NADPH) activity	GO:0004316	1	1	1	1	1	1
	3-dehydroquinate synthase activity	GO:0003856	1	2	2	2	2	2
	glutamate-1-semialdehyde 2,1-aminomutase activity	GO:0042286	1	1	1	1	1	1
	peptidase activity, acting on L-amino acid peptides	GO:0070011	1	2	2	1	1	1
	queuine tRNA-ribosyltransferase activity	GO:0008479	1	1	0	2	1	2
	oxidoreductase activity, acting on paired donors, with incorporation or reduction of molecular oxygen, NAD(P)H as one donor, and incorporation of one atom of oxygen	GO:0016709	1	1	1	1	1	1
	dolichyl-phosphate-mannose-glycolipid alpha-mannosyltransferase activity	GO:0004584	1	1	1	1	0	1
	RNA polymerase I CORE element sequence-specific DNA binding	GO:0001164	1	1	1	1	0	1
	transcription factor activity, RNA polymerase I CORE element binding transcription factor recruiting	GO:0001187	1	1	1	1	0	1
	hydroxyacylglutathione hydrolase activity	GO:0004416	1	1	1	1	2	1
	thymidine kinase activity	GO:0004797	1	1	1	1	2	2
	3-hydroxyacyl-CoA dehydrogenase activity	GO:0003857	1	2	2	2	2	1
	sulfurtransferase activity	GO:0016783	1	1	1	2	2	2
	pre-mRNA branch point binding	GO:0045131	1	2	2	1	1	1
	carboxylic ester hydrolase activity	GO:0052689	1	1	1	1	1	1
	S-(hydroxymethyl)glutathione dehydrogenase activity	GO:0051903	1	2	1	0	1	1
	oxygen-dependent protoporphyrinogen oxidase activity	GO:0004729	1	1	1	1	1	1
	protein-tyrosine sulfotransferase activity	GO:0008476	1	1	1	2	0	0
	RNA ligase (ATP) activity	GO:0003972	1	1	1	1	1	1
	phosphomannomutase activity	GO:0004615	1	1	1	0	2	1
	3'(2'),5'-bisphosphate nucleotidase activity	GO:0008441	1	1	1	1	1	1
	2-isopropylmalate synthase activity	GO:0003852	1	1	1	1	1	1
	Rab geranylgeranyltransferase activity	GO:0004663	1	1	1	1	1	1
	heme oxygenase (decyclizing) activity	GO:0004392	1	2	2	3	2	1
	carotene 7,8-desaturase activity	GO:0016719	1	1	1	1	1	0
	5'-flap endonuclease activity	GO:0017108	1	2	2	1	1	2
	single-stranded DNA-dependent ATPase activity	GO:0043142	1	1	1	0	1	2
	tRNA (uracil) methyltransferase activity	GO:0016300	1	1	1	1	0	1
	phosphoglycerate mutase activity	GO:0004619	1	2	2	2	2	1
	anthranilate synthase activity	GO:0004049	1	1	1	1	1	1
	5-amino-6-(5-phosphoribosylamino)uracil reductase activity	GO:0008703	1	2	1	1	1	1
	glycerol-3-phosphate dehydrogenase activity	GO:0004368	1	1	1	1	1	1
	uroporphyrinogen-III synthase activity	GO:0004852	1	2	2	3	2	0
	argininosuccinate synthase activity	GO:0004055	1	1	1	1	1	1
	glutamine-tRNA ligase activity	GO:0004819	1	1	1	1	1	1
	O-phospho-L-serine:2-oxoglutarate aminotransferase activity	GO:0004648	1	1	1	1	1	1
	deoxyhypusine monooxygenase activity	GO:0019135	1	1	1	1	1	1
	6-phosphofructo-2-kinase activity	GO:0003873	1	2	2	2	1	1
	thiosulfate sulfurtransferase activity	GO:0004792	1	3	3	1	3	1
	thiamine-phosphate diphosphorylase activity	GO:0004789	1	1	1	1	1	1
	phosphomethylpyrimidine kinase activity	GO:0008972	1	1	1	1	1	1
	dihydroorotate dehydrogenase activity	GO:0004152	1	1	2	1	1	1
	protein methyltransferase activity	GO:0008276	1	2	1	2	3	3
	prenyltransferase activity	GO:0004659	1	1	2	2	2	1
	oxidative RNA demethylase activity	GO:0035515	1	1	1	1	1	1
	hydroxyethylthiazole kinase activity	GO:0004417	1	1	1	1	1	1
	protein kinase binding	GO:0019901	1	2	2	4	2	3
	ketol-acid reductoisomerase activity	GO:0004455	1	1	1	1	1	1
	diphthine synthase activity	GO:0004164	1	1	1	1	1	1
	inositol-3-phosphate synthase activity	GO:0004512	1	1	1	1	1	1
	histidinol-phosphate transaminase activity	GO:0004400	1	1	1	1	1	1
	microtubule-severing ATPase activity	GO:0008568	1	1	1	0	0	0
	tRNA (cytosine-5-)-methyltransferase activity	GO:0016428	1	1	1	0	1	2
	glutamate N-acetyltransferase activity	GO:0004358	1	1	1	2	1	1
	triglyceride lipase activity	GO:0004806	1	1	1	2	1	2
	uracil phosphoribosyltransferase activity	GO:0004845	1	1	1	1	1	1
	phosphoribosylanthranilate isomerase activity	GO:0004640	1	1	1	1	1	1
	GTP cyclohydrolase II activity	GO:0003935	1	1	1	1	1	1
	mRNA guanylyltransferase activity	GO:0004484	1	2	1	1	1	1
	methylmalonate-semialdehyde dehydrogenase (acylating) activity	GO:0004491	1	1	0	1	1	0
	aminomethyltransferase activity	GO:0004047	1	1	1	1	1	1
	RNA-3'-phosphate cyclase activity	GO:0003963	1	1	1	1	1	0
	orotate phosphoribosyltransferase activity	GO:0004588	1	1	1	1	1	1
	orotidine-5'-phosphate decarboxylase activity	GO:0004590	1	1	1	1	1	1
	DNA ligase activity	GO:0003909	1	4	4	3	3	2
	DNA ligase (ATP) activity	GO:0003910	1	4	4	9	3	2
	chlorophyll synthetase activity	GO:0046408	1	1	1	1	1	0
	chorismate synthase activity	GO:0004107	1	1	2	1	2	1
	IMP dehydrogenase activity	GO:0003938	1	1	1	0	1	1
	pyruvate carboxylase activity	GO:0004736	1	0	1	1	1	1
	biotin binding	GO:0009374	1	0	1	1	1	1
	adenine phosphoribosyltransferase activity	GO:0003999	1	1	1	1	1	0
	aspartate carbamoyltransferase activity	GO:0004070	1	1	1	1	1	1
	dihydrolipoyl dehydrogenase activity	GO:0004148	1	1	1	1	1	0
	RNA 7-methylguanosine cap binding	GO:0000340	1	1	1	1	1	0
	adenylylsulfate kinase activity	GO:0004020	1	1	1	3	1	1
	phosphoribosylamine-glycine ligase activity	GO:0004637	1	2	1	1	1	1
	5S rRNA binding	GO:0008097	1	1	1	2	2	2
	fumarate hydratase activity	GO:0004333	1	2	1	1	1	2
	S-adenosylmethionine-dependent tRNA (m5U54) methyltransferase activity	GO:0030697	1	1	1	1	1	2
	ribonuclease inhibitor activity	GO:0008428	1	1	1	2	3	1
	chalcone isomerase activity	GO:0045430	1	2	2	3	2	1
	cytidine deaminase activity	GO:0004126	1	1	1	2	1	1
	cytochrome-b5 reductase activity, acting on NAD(P)H	GO:0004128	1	0	1	0	1	1
	phosphoribosylaminoimidazole carboxylase activity	GO:0004638	1	1	1	1	1	1
	syntaxin binding	GO:0019905	1	1	1	0	0	0
	ADP-dependent NAD(P)H-hydrate dehydratase activity	GO:0052855	1	2	2	1	1	1
	3-beta-hydroxy-delta5-steroid dehydrogenase activity	GO:0003854	1	5	3	2	1	2
	phosphoglycerate kinase activity	GO:0004618	1	2	2	3	3	2
	L-aspartate oxidase activity	GO:0008734	1	1	1	1	1	1
	transcription coactivator activity	GO:0003713	1	4	3	2	3	3
	sucrose synthase activity	GO:0016157	1	1	1	2	2	0
	DNA clamp loader activity	GO:0003689	1	1	1	0	1	1
	homoserine kinase activity	GO:0004413	1	2	1	1	1	1
	proline dehydrogenase activity	GO:0004657	1	2	3	1	1	1
	DNA primase activity	GO:0003896	1	2	2	2	2	2
	glutaminase activity	GO:0004359	1	1	1	1	0	1
	inositol pentakisphosphate 2-kinase activity	GO:0035299	1	3	1	1	1	1
	protein-N-terminal asparagine amidohydrolase activity	GO:0008418	1	1	1	1	0	0
	hydrolase activity, acting on glycosyl bonds	GO:0016798	1	2	2	3	1	1
	NAD(P)+ transhydrogenase activity	GO:0008746	1	1	2	2	0	0
	isocitrate dehydrogenase (NADP+) activity	GO:0004450	1	1	1	1	1	2
	thiamine diphosphokinase activity	GO:0004788	1	1	1	1	1	1
	thiamine binding	GO:0030975	1	1	1	1	1	1
	voltage-gated calcium channel activity	GO:0005245	1	3	1	0	0	2
	DNA replication origin binding	GO:0003688	1	1	2	1	1	1
	ATP phosphoribosyltransferase activity	GO:0003879	1	1	1	2	1	1
	ligase activity, forming carbon-nitrogen bonds	GO:0016879	1	1	1	1	0	1
	anthranilate phosphoribosyltransferase activity	GO:0004048	1	1	1	1	1	1
	phosphopyruvate hydratase activity	GO:0004634	1	1	1	1	2	1
	phosphatidylinositol-3-phosphate binding	GO:0032266	1	1	1	0	0	0
	ubiquitin binding	GO:0043130	1	3	3	1	2	0
	protoheme IX farnesyltransferase activity	GO:0008495	1	1	1	1	1	1
	pyrroline-5-carboxylate reductase activity	GO:0004735	1	1	1	2	2	1
	aconitate hydratase activity	GO:0003994	1	1	1	0	1	1
	ATP-dependent RNA helicase activity	GO:0004004	1	1	1	1	1	1
	IMP cyclohydrolase activity	GO:0003937	1	1	1	1	1	1
	phosphoribosylaminoimidazolecarboxamide formyltransferase activity	GO:0004643	1	1	1	1	1	1
	pantothenate kinase activity	GO:0004594	1	1	0	1	1	1
	NAD+ synthase (glutamine-hydrolyzing) activity	GO:0003952	1	1	1	0	1	1
	palmitoyl-(protein) hydrolase activity	GO:0008474	1	1	1	1	1	1
	palmitoyl hydrolase activity	GO:0098599	1	1	1	1	1	1
	dephospho-CoA kinase activity	GO:0004140	1	2	2	2	2	1
	cofactor binding	GO:0048037	1	3	2	2	2	1
	dihydroorotase activity	GO:0004151	1	1	1	1	1	1
	hydrolase activity, acting on carbon-nitrogen (but not peptide) bonds, in cyclic amides	GO:0016812	1	2	2	1	1	1
	TFIIIB-type transcription factor activity	GO:0001026	1	1	1	1	1	1
	acetylglutamate kinase activity	GO:0003991	1	1	1	1	1	1
	2-C-methyl-D-erythritol 2,4-cyclodiphosphate synthase activity	GO:0008685	1	1	1	1	1	1
	GPI-anchor transamidase activity	GO:0003923	1	1	1	1	0	1
	tRNA (guanine-N2-)-methyltransferase activity	GO:0004809	1	2	2	1	1	2
	carbamoyl-phosphate synthase (glutamine-hydrolyzing) activity	GO:0004088	1	1	1	1	1	1
	acetyl-CoA transporter activity	GO:0008521	1	1	1	1	1	1
	carbohydrate phosphatase activity	GO:0019203	1	1	2	3	2	2
	selenium binding	GO:0008430	1	2	1	2	1	0
	ribonucleoside-diphosphate reductase activity, thioredoxin disulfide as acceptor	GO:0004748	1	1	1	1	1	1
	S-formylglutathione hydrolase activity	GO:0018738	1	1	1	1	1	1
	arginyltransferase activity	GO:0004057	1	1	1	1	1	1
	endodeoxyribonuclease activity, producing 5'-phosphomonoesters	GO:0016888	1	2	2	0	3	1
	[acyl-carrier-protein] S-malonyltransferase activity	GO:0004314	1	1	1	1	1	0
	4-(cytidine 5'-diphospho)-2-C-methyl-D-erythritol kinase activity	GO:0050515	1	1	1	1	1	1
	L-threonine ammonia-lyase activity	GO:0004794	1	1	1	1	2	2
	phosphoribosylformylglycinamidine cyclo-ligase activity	GO:0004641	1	1	1	1	1	1
	phosphatidylcholine 1-acylhydrolase activity	GO:0008970	1	1	0	1	1	0
	Lys48-specific deubiquitinase activity	GO:1990380	1	1	1	1	1	1
	inositol tetrakisphosphate 1-kinase activity	GO:0047325	1	3	3	3	2	0
	inositol-1,3,4-trisphosphate 6-kinase activity	GO:0052725	1	3	3	3	2	0
	inositol-1,3,4-trisphosphate 5-kinase activity	GO:0052726	1	3	3	3	2	0
	dihydroxy-acid dehydratase activity	GO:0004160	1	1	1	1	1	1
	molybdate ion transmembrane transporter activity	GO:0015098	1	3	2	2	3	3
	glutathione synthase activity	GO:0004363	1	1	1	1	1	1
	1,3-beta-D-glucan synthase activity	GO:0003843	1	7	4	1	0	1
	phosphoribosylaminoimidazolesuccinocarboxamide synthase activity	GO:0004639	1	1	2	1	1	1
	dCMP deaminase activity	GO:0004132	1	0	0	1	0	1
	glutamate synthase (NADH) activity	GO:0016040	1	1	1	1	1	0
	glutamate synthase activity, NAD(P)H as acceptor	GO:0045181	1	1	1	1	1	0
	pantoate-beta-alanine ligase activity	GO:0004592	1	1	2	1	1	2
	glycylpeptide N-tetradecanoyltransferase activity	GO:0004379	1	1	1	1	1	1
	ferrochelatase activity	GO:0004325	1	1	1	1	1	1
	FMN adenylyltransferase activity	GO:0003919	1	1	1	0	1	1
	glycine C-acetyltransferase activity	GO:0008890	1	0	0	0	1	0
	bis(5'-nucleosyl)-tetraphosphatase (symmetrical) activity	GO:0008803	1	0	0	1	0	0
	6-phosphogluconolactonase activity	GO:0017057	1	2	2	2	1	1
	beta-galactosidase activity	GO:0004565	1	5	2	6	4	1
	mannosyl-oligosaccharide glucosidase activity	GO:0004573	1	2	2	1	1	0
	diaminopimelate decarboxylase activity	GO:0008836	1	1	1	1	1	1
	tubulin binding	GO:0015631	1	2	2	1	0	0
	acetate-CoA ligase activity	GO:0003987	1	3	3	3	2	2
	AMP binding	GO:0016208	1	3	3	3	2	2
	aspartate-tRNA ligase activity	GO:0004815	1	1	1	1	1	1
	oxidized purine nucleobase lesion DNA N-glycosylase activity	GO:0008534	1	1	1	1	2	0
	tRNA (guanine-N7-)-methyltransferase activity	GO:0008176	1	3	4	2	2	7
	isopentenyl-diphosphate delta-isomerase activity	GO:0004452	1	2	2	2	2	1
	2-phytyl-1,4-naphthoquinone methyltransferase activity	GO:0052624	1	1	1	1	1	1
	plastoquinol--plastocyanin reductase activity	GO:0009496	1	1	1	1	1	1
	oxidoreductase activity, acting on the CH-OH group of donors, quinone or similar compound as acceptor	GO:0016901	1	0	0	2	0	0
	beta-N-acetylhexosaminidase activity	GO:0004563	1	1	1	3	2	0
	ribose phosphate diphosphokinase activity	GO:0004749	1	2	2	1	2	3
	protein disulfide isomerase activity	GO:0003756	1	1	1	1	1	1
	GTP cyclohydrolase I activity	GO:0003934	1	1	1	1	1	1
	protein C-terminal S-isoprenylcysteine carboxyl O-methyltransferase activity	GO:0004671	1	0	1	1	2	1
	NAD(P)H dehydrogenase (quinone) activity	GO:0003955	1	4	2	1	2	0
	tRNA methyltransferase activity	GO:0008175	1	1	1	1	1	1
	histidinol dehydrogenase activity	GO:0004399	1	1	1	1	1	1
	GMP synthase (glutamine-hydrolyzing) activity	GO:0003922	1	1	1	1	1	1
	pyrophosphatase activity	GO:0016462	1	1	1	1	1	2
	adenosylmethionine decarboxylase activity	GO:0004014	1	1	1	0	1	1
	nucleotide phosphatase activity, acting on free nucleotides	GO:0098519	1	1	1	0	0	0
	arginine-tRNA ligase activity	GO:0004814	1	1	1	1	1	2
	hydroxymethylbilane synthase activity	GO:0004418	1	2	3	1	1	1
	NADPH-hemoprotein reductase activity	GO:0003958	1	2	0	0	1	0
	3-methyl-2-oxobutanoate hydroxymethyltransferase activity	GO:0003864	1	1	1	1	1	1
	sodium:proton antiporter activity	GO:0015385	1	6	2	4	3	2
	pyridoxal kinase activity	GO:0008478	1	1	1	1	1	0
	biotin synthase activity	GO:0004076	1	1	1	1	1	1
	oxidoreductase activity, acting on paired donors, with incorporation or reduction of molecular oxygen, reduced ascorbate as one donor, and incorporation of one atom of oxygen	GO:0016715	1	6	4	2	1	2
	adenosine kinase activity	GO:0004001	1	1	1	1	1	1
	[formate-C-acetyltransferase]-activating enzyme activity	GO:0043365	1	0	1	1	0	0
	hydrolase activity, acting on acid anhydrides	GO:0016817	1	2	2	3	2	1
	3-dehydroquinate dehydratase activity	GO:0003855	1	1	1	1	2	1
	shikimate 3-dehydrogenase (NADP+) activity	GO:0004764	1	1	1	1	2	1
	argininosuccinate lyase activity	GO:0004056	1	1	1	1	1	1
	adenosine deaminase activity	GO:0004000	1	1	1	1	1	3
	tocopherol cyclase activity	GO:0009976	1	2	2	1	1	1
	kinetochore binding	GO:0043515	1	8	5	1	0	0
	2-C-methyl-D-erythritol 4-phosphate cytidylyltransferase activity	GO:0050518	1	1	1	1	1	0
	geranylgeranyl reductase activity	GO:0045550	1	1	1	1	1	1
	ATPase activity, coupled	GO:0042623	1	1	0	1	1	1
	cation channel activity	GO:0005261	1	1	1	1	1	0
	prephenate dehydrogenase (NADP+) activity	GO:0004665	1	1	1	1	1	1
	prephenate dehydrogenase (NAD+) activity	GO:0008977	1	1	1	1	1	1
	lipid transporter activity	GO:0005319	1	1	1	1	2	1
	metalloaminopeptidase activity	GO:0070006	1	1	1	2	2	1
	glycerone kinase activity	GO:0004371	1	1	1	1	1	1
	iron ion transmembrane transporter activity	GO:0005381	1	2	2	3	3	0
	alpha-amylase activity	GO:0004556	1	3	2	5	4	4
	protein C-terminus binding	GO:0008022	1	1	1	1	1	1
	sugar:proton symporter activity	GO:0005351	1	3	2	3	3	2
	violaxanthin de-epoxidase activity	GO:0046422	1	0	0	1	1	1
	DNA-(apurinic or apyrimidinic site) lyase activity	GO:0003906	1	3	3	3	2	3
	cystathionine beta-lyase activity	GO:0004121	1	1	1	1	1	1
	phosphopantetheine binding	GO:0031177	1	2	1	3	8	4
	homoserine dehydrogenase activity	GO:0004412	1	1	1	1	2	1
	2-succinyl-5-enolpyruvyl-6-hydroxy-3-cyclohexene-1-carboxylic-acid synthase activity	GO:0070204	1	1	1	1	1	1
	imidazoleglycerol-phosphate synthase activity	GO:0000107	1	1	1	1	1	1
	enzyme activator activity	GO:0008047	1	1	1	0	1	1
	macromolecular complex binding	GO:0044877	1	1	1	0	1	1
	biotin-[acetyl-CoA-carboxylase] ligase activity	GO:0004077	1	1	1	1	1	1
	glycine dehydrogenase (decarboxylating) activity	GO:0004375	1	1	1	3	1	1
	diacylglycerol O-acyltransferase activity	GO:0004144	1	1	1	1	1	1
	guanylate kinase activity	GO:0004385	1	3	3	1	2	1
	peptide-methionine (R)-S-oxide reductase activity	GO:0033743	1	4	3	1	2	3
	U1 snRNA binding	GO:0030619	1	1	1	1	1	1
	aspartate-semialdehyde dehydrogenase activity	GO:0004073	1	1	1	0	1	1
	3-phosphoshikimate 1-carboxyvinyltransferase activity	GO:0003866	1	1	1	0	2	1
	glutamine-fructose-6-phosphate transaminase (isomerizing) activity	GO:0004360	1	1	1	1	1	0
	magnesium protoporphyrin IX methyltransferase activity	GO:0046406	1	1	1	1	1	1
	squalene monooxygenase activity	GO:0004506	1	1	1	1	2	1
	S-methyl-5-thioribose kinase activity	GO:0046522	1	1	1	1	1	0
	phosphoribosyl-AMP cyclohydrolase activity	GO:0004635	1	1	1	1	1	1
	phosphoribosyl-ATP diphosphatase activity	GO:0004636	1	1	1	1	1	1
	DNA N-glycosylase activity	GO:0019104	1	1	1	1	1	1
	sulfate transmembrane transporter activity	GO:0015116	1	6	5	10	6	2
	cobalamin binding	GO:0031419	1	1	1	3	0	1
	P-P-bond-hydrolysis-driven protein transmembrane transporter activity	GO:0015450	1	2	3	2	2	2
	beta-lactamase activity	GO:0008800	1	0	0	0	0	1
	quinolinate synthetase A activity	GO:0008987	1	1	1	1	1	1
	GDP-mannose 3,5-epimerase activity	GO:0047918	1	1	1	0	1	1
	dihydrofolate reductase activity	GO:0004146	1	1	1	1	1	1
	thymidylate synthase activity	GO:0004799	1	1	1	1	1	1
	glucokinase activity	GO:0004340	1	1	1	0	1	0
	Rab GDP-dissociation inhibitor activity	GO:0005093	1	1	1	1	1	1
	UDP-N-acetylglucosamine-dolichyl-phosphate N-acetylglucosaminephosphotransferase activity	GO:0003975	1	1	1	1	1	1
	phospho-N-acetylmuramoyl-pentapeptide-transferase activity	GO:0008963	1	1	1	1	1	1
	ubiquitin-ubiquitin ligase activity	GO:0034450	1	2	2	2	2	1
	3-oxoacyl-[acyl-carrier-protein] synthase activity	GO:0004315	1	1	1	1	1	1
	nucleoside binding	GO:0001882	1	1	1	1	1	0
	sirohydrochlorin cobaltochelatase activity	GO:0016852	1	1	1	2	1	1
	glutamate-cysteine ligase activity	GO:0004357	1	1	1	1	1	1
	S-adenosylmethionine-dependent methyltransferase activity	GO:0008757	1	2	3	2	2	1
	deoxyribodipyrimidine photo-lyase activity	GO:0003904	1	1	1	1	1	0
	phosphatidate cytidylyltransferase activity	GO:0004605	1	1	0	0	1	0
	polynucleotide adenylyltransferase activity	GO:0004652	1	1	1	1	1	1
	glutamate-5-semialdehyde dehydrogenase activity	GO:0004350	1	1	1	1	1	1
	formate-tetrahydrofolate ligase activity	GO:0004329	1	1	1	1	1	1
	3-isopropylmalate dehydratase activity	GO:0003861	1	1	1	1	1	1
	fumarylacetoacetase activity	GO:0004334	1	1	1	1	1	0
	triose-phosphate isomerase activity	GO:0004807	1	1	1	2	2	2
	phosphoribosylformylglycinamidine synthase activity	GO:0004642	1	1	1	0	1	0
	methionyl-tRNA formyltransferase activity	GO:0004479	1	2	1	1	1	1
	xylose isomerase activity	GO:0009045	1	0	0	0	1	1
	endoplasmic reticulum signal peptide binding	GO:0030942	1	2	2	2	2	2
	magnesium-protoporphyrin IX monomethyl ester (oxidative) cyclase activity	GO:0048529	1	2	2	3	1	1
	tRNA (guanine-N1-)-methyltransferase activity	GO:0009019	1	1	1	1	1	0
	5'-3' exodeoxyribonuclease activity	GO:0035312	1	1	1	2	1	2
	protein deglycase activity	GO:0036524	1	1	1	1	1	1
	snoRNA binding	GO:0030515	1	2	2	2	0	1
	4-hydroxy-3-methylbut-2-en-1-yl diphosphate synthase activity	GO:0046429	1	1	1	1	1	1
	ATP adenylyltransferase activity	GO:0003877	1	1	1	1	0	0
	alpha,alpha-trehalase activity	GO:0004555	1	1	1	2	1	1
	methylated-DNA-[protein]-cysteine S-methyltransferase activity	GO:0003908	1	1	1	1	0	0
	glycerol-3-phosphate O-acyltransferase activity	GO:0004366	1	1	1	0	1	0
	oligosaccharyl transferase activity	GO:0004576	1	2	2	1	1	1
	glycine hydroxymethyltransferase activity	GO:0004372	1	3	3	3	2	3
	3-hydroxybutyrate dehydrogenase activity	GO:0003858	1	1	1	0	1	0
	prenylcysteine oxidase activity	GO:0001735	1	1	1	1	1	0
	oxidoreductase activity, acting on a sulfur group of donors, oxygen as acceptor	GO:0016670	1	1	1	1	1	0
	D-alanine-D-alanine ligase activity	GO:0008716	1	3	2	0	0	0
	ornithine carbamoyltransferase activity	GO:0004585	1	1	1	1	1	0
	2-amino-4-hydroxy-6-hydroxymethyldihydropteridine diphosphokinase activity	GO:0003848	1	1	1	1	1	1
	dihydropteroate synthase activity	GO:0004156	1	1	1	1	1	1
	amidophosphoribosyltransferase activity	GO:0004044	1	1	1	0	1	1
	glutathione peroxidase activity	GO:0004602	1	5	4	6	3	5
	4-hydroxy-tetrahydrodipicolinate reductase	GO:0008839	1	2	2	1	1	1
	nucleosome binding	GO:0031491	1	1	1	1	1	1
	U6 snRNA binding	GO:0017070	1	1	1	1	1	2
	U5 snRNA binding	GO:0030623	1	1	1	1	1	1
	transferase activity, transferring selenium-containing groups	GO:0016785	1	1	1	1	1	2
	CTP synthase activity	GO:0003883	1	1	1	1	1	1
	methionine adenosyltransferase activity	GO:0004478	1	1	1	1	1	1
	four-way junction helicase activity	GO:0009378	1	0	0	0	0	1
	potassium ion transmembrane transporter activity	GO:0015079	1	6	1	1	5	0
	glutathione gamma-glutamylcysteinyltransferase activity	GO:0016756	1	2	2	1	1	0
	UDP-N-acetylmuramate dehydrogenase activity	GO:0008762	1	0	1	0	0	0
	glycerol kinase activity	GO:0004370	1	0	1	1	1	1
	thiolester hydrolase activity	GO:0016790	1	1	1	1	1	1
	phosphoserine phosphatase activity	GO:0004647	1	5	2	2	2	1
	1-acylglycerol-3-phosphate O-acyltransferase activity	GO:0003841	1	1	1	1	1	1
	holocytochrome-c synthase activity	GO:0004408	1	13	2	2	1	2
	thymidylate kinase activity	GO:0004798	1	2	2	1	1	1
	oxidoreductase activity, acting on the CH-CH group of donors, iron-sulfur protein as acceptor	GO:0016636	1	1	1	1	1	2
	cobalt ion binding	GO:0050897	1	3	3	2	3	2
	hydroxymethylglutaryl-CoA lyase activity	GO:0004419	1	1	1	1	0	0
	phosphatase activator activity	GO:0019211	1	1	1	1	1	0
	L,L-diaminopimelate aminotransferase activity	GO:0010285	1	1	1	2	1	1
	2-methyl-6-phytyl-1,4-benzoquinone methyltransferase activity	GO:0051741	1	2	2	2	2	3
	3-deoxy-7-phosphoheptulonate synthase activity	GO:0003849	1	1	1	1	2	1
	mannosyl-glycoprotein endo-beta-N-acetylglucosaminidase activity	GO:0033925	1	1	1	1	1	0
	sodium:potassium-exchanging ATPase activity	GO:0005391	1	0	0	0	0	1
	diaminopimelate epimerase activity	GO:0008837	1	1	1	1	1	1
	heme-copper terminal oxidase activity	GO:0015002	1	1	1	0	0	0
	N6-(1,2-dicarboxyethyl)AMP AMP-lyase (fumarate-forming) activity	GO:0004018	1	2	1	1	1	1
	tRNA-intron endonuclease activity	GO:0000213	1	2	2	0	0	1
	3,4-dihydroxy-2-butanone-4-phosphate synthase activity	GO:0008686	1	1	1	1	1	1
	structural constituent of cell wall	GO:0005199	0	13	13	1	1	0
	urea transmembrane transporter activity	GO:0015204	0	3	2	1	6	1
	scavenger receptor activity	GO:0005044	0	45	32	18	0	3
	hydroxymethylglutaryl-CoA reductase (NADPH) activity	GO:0004420	0	3	0	0	0	0
	nitrite reductase (NO-forming) activity	GO:0050421	0	1	0	0	0	0
	hypoxanthine phosphoribosyltransferase activity	GO:0004422	0	2	1	1	0	0
	ice binding	GO:0050825	0	16	5	0	0	0
	cyclin binding	GO:0030332	0	1	1	0	0	0
	phosphoacetylglucosamine mutase activity	GO:0004610	0	1	1	0	1	1
	ureidoglycolate hydrolase activity	GO:0004848	0	1	1	0	1	1
	chitin binding	GO:0008061	0	9	2	5	0	0
	oxygen binding	GO:0019825	0	13	9	5	3	1
	gamma-glutamylcyclotransferase activity	GO:0003839	0	3	3	2	2	2
	site-specific DNA-methyltransferase (adenine-specific) activity	GO:0009007	0	5	1	0	0	0
	chitinase activity	GO:0004568	0	9	3	3	1	1
	guanylate cyclase activity	GO:0004383	0	6	3	0	0	0
	signal transducer activity	GO:0004871	0	4	3	2	1	1
	holo-[acyl-carrier-protein] synthase activity	GO:0008897	0	2	2	2	2	1
	protein serine/threonine/tyrosine kinase activity	GO:0004712	0	1	1	1	1	1
	3-isopropylmalate dehydrogenase activity	GO:0003862	0	1	1	1	1	1
	calmodulin-dependent protein kinase activity	GO:0004683	0	3	1	1	0	0
	molybdopterin synthase activity	GO:0030366	0	1	1	0	1	0
	transcription corepressor activity	GO:0003714	0	2	2	3	1	0
	histone methyltransferase activity (H3-K79 specific)	GO:0031151	0	1	2	0	0	2
	omega peptidase activity	GO:0008242	0	2	3	2	3	0
	ubiquitin protein ligase activity	GO:0061630	0	2	1	2	0	0
	lipase activity	GO:0016298	0	6	3	0	0	0
	pullulanase activity	GO:0051060	0	1	0	0	1	1
	galactosylceramide sulfotransferase activity	GO:0001733	0	1	1	1	0	0
	3-hydroxyisobutyrate dehydrogenase activity	GO:0008442	0	1	1	0	1	0
	histamine receptor activity	GO:0004969	0	3	0	0	0	0
	recombinase activity	GO:0000150	0	1	1	0	0	1
	actin filament binding	GO:0051015	0	1	0	0	1	0
	calcium channel activity	GO:0005262	0	7	4	1	1	0
	tripeptidyl-peptidase activity	GO:0008240	0	1	0	1	1	0
	hydroxymethylglutaryl-CoA synthase activity	GO:0004421	0	1	1	1	1	0
	arylsulfatase activity	GO:0004065	0	2	1	0	0	0
	alpha,alpha-trehalose-phosphate synthase (UDP-forming) activity	GO:0003825	0	1	0	0	1	1
	ferrous iron binding	GO:0008198	0	2	1	2	1	0
	cyclin-dependent protein serine/threonine kinase activator activity	GO:0061575	0	1	1	1	1	1
	folic acid binding	GO:0005542	0	1	1	1	1	1
	ionotropic glutamate receptor activity	GO:0004970	0	5	2	5	1	1
	octanoyltransferase activity	GO:0016415	0	2	2	1	2	2
	polyamine binding	GO:0019808	0	1	0	0	1	1
	SUMO activating enzyme activity	GO:0019948	0	1	1	1	0	1
	hydrolase activity, acting on carbon-nitrogen (but not peptide) bonds, in linear amidines	GO:0016813	0	2	2	1	3	0
	DNA ligase (NAD+) activity	GO:0003911	0	1	1	0	0	1
	secondary active sulfate transmembrane transporter activity	GO:0008271	0	3	2	5	3	0
	DNA 5'-adenosine monophosphate hydrolase activity	GO:0033699	0	1	1	0	1	0
	nutrient reservoir activity	GO:0045735	0	1	2	5	3	0
	NADH dehydrogenase activity	GO:0003954	0	1	1	1	1	1
	isocitrate lyase activity	GO:0004451	0	1	1	1	1	0
	sphingomyelin phosphodiesterase D activity	GO:0050290	0	1	1	1	1	1
	double-stranded RNA binding	GO:0003725	0	12	2	2	2	2
	nitrate transmembrane transporter activity	GO:0015112	0	3	3	0	0	0
	nitrite transmembrane transporter activity	GO:0015113	0	3	3	0	0	0
	nitrate reductase (NADPH) activity	GO:0050464	0	1	1	1	2	0
	mechanically-gated ion channel activity	GO:0008381	0	1	0	1	1	2
	acetyltransferase activity	GO:0016407	0	3	2	1	1	0
	malate dehydrogenase (NADP+) activity	GO:0046554	0	1	1	1	1	1
	oxidoreductase activity, acting on other nitrogenous compounds as donors	GO:0016661	0	4	1	1	0	0
	phosphotransferase activity, carboxyl group as acceptor	GO:0016774	0	2	2	2	1	0
	DNA-dependent protein kinase activity	GO:0004677	0	1	1	0	1	0
	sulfiredoxin activity	GO:0032542	0	2	2	1	1	0
	hydroxyisourate hydrolase activity	GO:0033971	0	1	1	1	1	0
	DNA polymerase activity	GO:0034061	0	1	1	4	2	1
	extracellular ligand-gated ion channel activity	GO:0005230	0	5	2	4	0	0
	histidinol-phosphatase activity	GO:0004401	0	1	1	0	0	1
	hyaluronic acid binding	GO:0005540	0	1	0	0	0	0
	calcium-dependent cysteine-type endopeptidase activity	GO:0004198	0	6	5	0	0	2
	adenine deaminase activity	GO:0000034	0	1	0	1	1	0
	photoreceptor activity	GO:0009881	0	1	1	1	1	0
	copper chaperone activity	GO:0016531	0	1	1	0	1	1
	fucosyltransferase activity	GO:0008417	0	1	1	1	4	3
	D-amino-acid oxidase activity	GO:0003884	0	1	1	2	1	1
	cholinesterase activity	GO:0004104	0	1	1	0	0	0
	tRNA-specific adenosine deaminase activity	GO:0008251	0	1	1	1	1	1
	selenide, water dikinase activity	GO:0004756	0	1	1	0	0	0
	tRNA guanylyltransferase activity	GO:0008193	0	1	1	1	1	0
	allantoinase activity	GO:0004038	0	1	1	1	1	0
	galactoside 2-alpha-L-fucosyltransferase activity	GO:0008107	0	1	0	0	3	0
	DNA photolyase activity	GO:0003913	0	1	3	1	1	1
	oxidoreductase activity, acting on the aldehyde or oxo group of donors	GO:0016903	0	1	2	1	0	0
	imidazoleglycerol-phosphate dehydratase activity	GO:0004424	0	1	1	1	1	1
	zeaxanthin epoxidase [overall] activity	GO:0009540	0	1	1	0	0	0
	peptide-transporting ATPase activity	GO:0015440	0	1	1	1	1	0
	single-stranded telomeric DNA binding	GO:0043047	0	1	1	1	1	1
	1,4-dihydroxy-2-naphthoyl-CoA synthase activity	GO:0008935	0	1	1	1	1	1
	4-hydroxy-tetrahydrodipicolinate synthase	GO:0008840	0	1	1	1	1	1
	serine-type endopeptidase inhibitor activity	GO:0004867	0	1	1	2	1	0
	glycerophosphodiester phosphodiesterase activity	GO:0008889	0	2	2	1	0	0
	phospholipase A2 activity	GO:0004623	0	1	1	3	0	0
	centromeric DNA binding	GO:0019237	0	1	1	0	1	1
	deoxyribonuclease II activity	GO:0004531	0	1	1	5	2	0
	phosphatidylinositol N-acetylglucosaminyltransferase activity	GO:0017176	0	1	2	1	0	2
	malate synthase activity	GO:0004474	0	1	1	2	1	0
	guanine deaminase activity	GO:0008892	0	1	2	0	1	0
	alpha-L-arabinofuranosidase activity	GO:0046556	0	2	1	2	3	0
	GDP-fucose transmembrane transporter activity	GO:0005457	0	1	0	0	0	0
	malonyl-CoA decarboxylase activity	GO:0050080	0	1	1	1	0	0
	fatty acid synthase activity	GO:0004312	0	1	0	1	0	0
	glycogen debranching enzyme activity	GO:0004133	0	1	0	0	0	0
	Mo-molybdopterin cofactor sulfurase activity	GO:0008265	0	1	1	0	1	0
	2-dehydropantoate 2-reductase activity	GO:0008677	0	1	1	0	0	1
	5-methyltetrahydropteroyltriglutamate-homocysteine S-methyltransferase activity	GO:0003871	0	1	0	1	1	0
	glycolipid transporter activity	GO:0017089	0	2	2	2	1	1
	glycolipid binding	GO:0051861	0	2	2	2	1	1
	acireductone synthase activity	GO:0043874	0	1	1	1	1	0
	calcium-dependent phospholipid binding	GO:0005544	0	1	0	1	0	1
	inositol oxygenase activity	GO:0050113	0	1	1	0	1	0
	protein-arginine deiminase activity	GO:0004668	0	2	2	2	5	0
	protochlorophyllide reductase activity	GO:0016630	0	1	1	1	1	1
	alpha-mannosidase activity	GO:0004559	0	1	1	1	1	0
	mannosidase activity	GO:0015923	0	1	1	1	1	0
	kinesin binding	GO:0019894	0	1	1	1	0	0
	agmatine deiminase activity	GO:0047632	0	1	1	1	3	0
	nucleotidase activity	GO:0008252	0	1	1	1	1	0
	cobalamin 5'-phosphate synthase activity	GO:0008818	0	1	0	0	0	0
	adenosylcobinamide-GDP ribazoletransferase activity	GO:0051073	0	1	0	0	0	0
	cyclic-nucleotide phosphodiesterase activity	GO:0004112	0	2	0	1	0	1
	blue light photoreceptor activity	GO:0009882	0	1	1	0	1	0
	symporter activity	GO:0015293	0	1	1	1	2	0
	ATP-dependent 3'-5' DNA helicase activity	GO:0043140	0	2	1	1	1	1
	formyltetrahydrofolate deformylase activity	GO:0008864	0	1	1	1	1	1
	telomerase RNA reverse transcriptase activity	GO:0003721	0	1	1	0	0	1
	RNA-directed DNA polymerase activity	GO:0003964	0	1	1	0	0	1
	2-polyprenyl-6-methoxy-1,4-benzoquinone methyltransferase activity	GO:0008425	0	1	0	1	1	1
	cysteine-type endopeptidase inhibitor activity	GO:0004869	0	1	1	1	1	0
	protein phosphatase inhibitor activity	GO:0004864	0	1	1	1	1	1
	chromate transmembrane transporter activity	GO:0015109	0	1	1	1	2	1
	UTP:glucose-1-phosphate uridylyltransferase activity	GO:0003983	0	1	1	0	1	0
	arsenite transmembrane transporter activity	GO:0015105	0	1	0	0	0	1
	ribonuclease P activity	GO:0004526	0	1	1	1	0	3
	IMP 5'-nucleotidase activity	GO:0050483	0	1	1	1	1	1
	transcription factor binding	GO:0008134	0	1	1	2	1	2
	acireductone dioxygenase [iron(II)-requiring] activity	GO:0010309	0	1	1	1	1	0
	xanthine dehydrogenase activity	GO:0004854	0	1	1	1	1	0
	xanthine oxidase activity	GO:0004855	0	1	1	1	1	0
	nicotinate-nucleotide-dimethylbenzimidazole phosphoribosyltransferase activity	GO:0008939	0	1	0	0	0	0
	3-oxo-5-alpha-steroid 4-dehydrogenase activity	GO:0003865	0	1	1	1	0	0
	N-acyltransferase activity	GO:0016410	0	4	1	0	0	0
	polygalacturonase activity	GO:0004650	0	1	0	1	1	0
	ferroxidase activity	GO:0004322	0	1	2	1	1	1
	G-protein coupled receptor activity	GO:0004930	0	1	0	0	0	0
	1-alkyl-2-acetylglycerophosphocholine esterase activity	GO:0003847	0	1	1	1	1	0
	thiopurine S-methyltransferase activity	GO:0008119	0	1	0	0	0	0
	acylphosphatase activity	GO:0003998	0	1	1	1	1	0
	phospholipase activity	GO:0004620	0	1	1	0	0	0
	receptor activity	GO:0004872	0	1	1	2	0	0
	phosphoribosylglycinamide formyltransferase activity	GO:0004644	0	1	1	1	1	1
	8-oxo-7,8-dihydroguanosine triphosphate pyrophosphatase activity	GO:0008413	0	1	1	1	0	1
	cholestenol delta-isomerase activity	GO:0047750	0	1	1	1	1	0
	1-(5-phosphoribosyl)-5-[(5-phosphoribosylamino)methylideneamino]imidazole-4-carboxamide isomerase activity	GO:0003949	0	1	1	1	1	1
	extracellular-glutamate-gated ion channel activity	GO:0005234	0	0	2	0	0	0
	RNA polymerase II transcription factor activity, ligand-activated sequence-specific DNA binding	GO:0004879	0	0	1	0	0	0
	peptidyl-dipeptidase activity	GO:0008241	0	0	1	0	0	0
	glutathione transferase activity	GO:0004364	0	0	1	0	0	0
	prostaglandin-E synthase activity	GO:0050220	0	0	1	1	1	1
	hormone activity	GO:0005179	0	0	1	0	0	0
	N-carbamoylputrescine amidase activity	GO:0050126	0	0	1	1	1	0
	S-adenosylmethionine-homocysteine S-methyltransferase activity	GO:0008898	0	0	1	1	0	1
	drug binding	GO:0008144	0	0	1	0	0	0
	phosphoglycerate dehydrogenase activity	GO:0004617	0	0	1	1	1	0
	cellulase activity	GO:0008810	0	0	1	0	0	0
	N-methyltransferase activity	GO:0008170	0	0	1	1	1	2
	electron transporter, transferring electrons within the cyclic electron transport pathway of photosynthesis activity	GO:0045156	0	0	1	0	0	1
	undecaprenyldiphospho-muramoylpentapeptide beta-N-acetylglucosaminyltransferase activity	GO:0050511	0	0	1	0	0	0
	diacylglycerol binding	GO:0019992	0	0	1	0	0	0
	dipeptidase activity	GO:0016805	0	0	0	4	0	0
	glutamate decarboxylase activity	GO:0004351	0	0	0	2	2	0
	ferredoxin hydrogenase activity	GO:0008901	0	0	0	3	0	0
	methylmalonyl-CoA mutase activity	GO:0004494	0	0	0	1	0	0
	mannosyltransferase activity	GO:0000030	0	0	0	3	1	0
	tRNA A64-2'-O-ribosylphosphate transferase activity	GO:0043399	0	0	0	1	0	0
	polynucleotide 5'-phosphatase activity	GO:0004651	0	0	0	1	0	1
	carbamate kinase activity	GO:0008804	0	0	0	1	0	0
	dioxygenase activity	GO:0051213	0	0	0	1	1	0
	beta-aspartyl-peptidase activity	GO:0008798	0	0	0	1	1	0
	acetolactate decarboxylase activity	GO:0047605	0	0	0	1	0	0
	diphosphate-fructose-6-phosphate 1-phosphotransferase activity	GO:0047334	0	0	0	1	1	0
	oxo-acid-lyase activity	GO:0016833	0	0	0	1	1	1
	cyclin-dependent protein serine/threonine kinase inhibitor activity	GO:0004861	0	0	0	1	2	0
	carbon-sulfur lyase activity	GO:0016846	0	0	0	2	3	1
	cyanate hydratase activity	GO:0008824	0	0	0	1	2	0
	3-deoxy-8-phosphooctulonate synthase activity	GO:0008676	0	0	0	1	1	0
	tetraacyldisaccharide 4'-kinase activity	GO:0009029	0	0	0	1	0	0
	polysaccharide binding	GO:0030247	0	0	0	2	4	3
	carbohydrate transmembrane transporter activity	GO:0015144	0	0	0	1	1	0
	magnesium-importing ATPase activity	GO:0015444	0	0	0	1	0	0
	chitosanase activity	GO:0016977	0	0	0	4	0	0
	intramolecular oxidoreductase activity, interconverting aldoses and ketoses	GO:0016861	0	0	0	1	0	0
	arginine decarboxylase activity	GO:0008792	0	0	0	1	1	0
	oxidoreductase activity, acting on paired donors, with incorporation or reduction of molecular oxygen, NAD(P)H as one donor, and incorporation of two atoms of oxygen into one donor	GO:0016708	0	0	0	1	2	0
	nucleoside kinase activity	GO:0019206	0	0	0	1	0	1
	chitin synthase activity	GO:0004100	0	0	0	2	0	0
	carbon-oxygen lyase activity, acting on phosphates	GO:0016838	0	0	0	1	1	1
	glucosamine-6-phosphate deaminase activity	GO:0004342	0	0	0	1	0	0
	cadherin binding	GO:0045296	0	0	0	1	0	0
	nickel cation binding	GO:0016151	0	0	0	1	0	3
	hydrolase activity, acting on acid halide bonds, in C-halide compounds	GO:0019120	0	0	0	1	0	0
	3-deoxy-manno-octulosonate cytidylyltransferase activity	GO:0008690	0	0	0	1	1	0
	sucrose-phosphate phosphatase activity	GO:0050307	0	0	0	1	1	0
	beta-1,4-mannosylglycoprotein 4-beta-N-acetylglucosaminyltransferase activity	GO:0003830	0	0	0	1	3	0
	sucrose phosphorylase activity	GO:0009018	0	0	0	0	1	0
	inorganic anion transmembrane transporter activity	GO:0015103	0	0	0	0	1	0
	beta-glucosidase activity	GO:0008422	0	0	0	0	1	0
	homoserine O-acetyltransferase activity	GO:0004414	0	0	0	0	1	1
	cis-stilbene-oxide hydrolase activity	GO:0033961	0	0	0	0	2	0
	RNA polymerase II regulatory region sequence-specific DNA binding	GO:0000977	0	0	0	0	1	0
	succinate-semialdehyde dehydrogenase [NAD(P)+] activity	GO:0009013	0	0	0	0	1	0
	alanine racemase activity	GO:0008784	0	0	0	0	2	0
	ureidoglycolate lyase activity	GO:0050385	0	0	0	0	1	0
	endoribonuclease activity	GO:0004521	0	0	0	0	1	1
	mannosylglycoprotein endo-beta-mannosidase activity	GO:0033947	0	0	0	0	1	0
	phosphate ion binding	GO:0042301	0	0	0	0	1	0
	lysozyme activity	GO:0003796	0	0	0	0	1	0
	GDP-mannose 4,6-dehydratase activity	GO:0008446	0	0	0	0	1	1
	isochorismatase activity	GO:0008908	0	0	0	0	1	0
	single-stranded DNA 5'-3' exodeoxyribonuclease activity	GO:0045145	0	0	0	0	1	0
	kynureninase activity	GO:0030429	0	0	0	0	1	0
	arylformamidase activity	GO:0004061	0	0	0	0	1	0
	phospholipase D activity	GO:0004630	0	0	0	0	1	0
	nitronate monooxygenase activity	GO:0018580	0	0	0	0	1	1
	dipeptidyl-peptidase activity	GO:0008239	0	0	0	0	1	0
	formate dehydrogenase (NAD+) activity	GO:0008863	0	0	0	0	1	0
	aldehyde-lyase activity	GO:0016832	0	0	0	0	0	1
	aldehyde dehydrogenase [NAD(P)+] activity	GO:0004030	0	0	0	0	0	1
	glutathione-disulfide reductase activity	GO:0004362	0	0	0	0	0	1
	UDP-galactopyranose mutase activity	GO:0008767	0	0	0	0	0	2
	nitric-oxide synthase activity	GO:0004517	0	0	0	0	0	2
	excinuclease ABC activity	GO:0009381	0	0	0	0	0	1
	ribulose-bisphosphate carboxylase activity	GO:0016984	0	0	0	0	0	1
	MAP kinase kinase kinase activity	GO:0004709	0	0	0	0	0	1
	oxidative DNA demethylase activity	GO:0035516	0	0	0	0	0	1
	Rho guanyl-nucleotide exchange factor activity	GO:0005089	0	0	0	0	0	1
	5'-3' exoribonuclease activity	GO:0004534	0	0	0	0	0	1
	malate dehydrogenase (quinone) activity	GO:0008924	0	0	0	0	0	1
	tRNA 2-selenouridine synthase activity	GO:0043828	0	0	0	0	0	1
	nicotinate phosphoribosyltransferase activity	GO:0004516	0	0	0	0	0	1
	rRNA (adenine) methyltransferase activity	GO:0016433	0	0	0	0	0	2
	beta-catenin binding	GO:0008013	0	0	0	0	0	1
	semaphorin receptor activity	GO:0017154	0	0	0	0	0	1
	guanyl-nucleotide exchange factor activity	GO:0005085	0	0	0	0	0	1
	mRNA 5'-UTR binding	GO:0048027	0	0	0	0	0	1
	potassium channel activity	GO:0005267	0	0	0	0	0	1
	urease activity	GO:0009039	0	0	0	0	0	1
	CMP-N-acetylneuraminate monooxygenase activity	GO:0030338	0	0	0	0	0	1
*	The number of assigned Caulerpa genes is larger than 150% of the value of the third quartile.
