# Supplementary material for: A siphonous macroalgal genome suggests convergent functions of homeobox genes in algae and land plants
Source: DNA Res. 2019 Mar 28;26(2):183–92. doi: 10.1093/dnares/dsz002 (PMC6476727; doi:10.1093/dnares/dsz002)
Supplement: Supplementary Data [file dsz002_supp.zip › dsz002-Suppl_data/dsz002_Dataset_S4.xls]

## Sheet: Dataset_S4
Supplementary Dataset S4. Numbers of genes in GO cellular component categories.
	Description	GO:ID	Number of genes
			Caulerpa lentillifera	Chlamydomonas reinhardtii	Volvox carteri	Chlorella variabilis	Coccomyxa subellipsoidea	Ostreococcus tauri
*	nuclear pore	GO:0005643	17	10	8	9	9	7
*	COPI vesicle coat	GO:0030126	8	4	4	5	4	4
*	cytoskeleton	GO:0005856	7	4	4	2	3	3
*	protein phosphatase type 2A complex	GO:0000159	4	2	2	2	2	2
*	oxoglutarate dehydrogenase complex	GO:0045252	2	1	1	1	1	1
*	clathrin-coated vesicle	GO:0030136	2	1	1	1	1	1
*	protein kinase CK2 complex	GO:0005956	2	1	1	1	1	1
*	proton-transporting two-sector ATPase complex, catalytic domain	GO:0033178	2	1	1	1	1	1
*	glutamyl-tRNA(Gln) amidotransferase complex	GO:0030956	2	1	1	1	1	1
*	Ino80 complex	GO:0031011	2	1	0	0	0	0
*	pyruvate dehydrogenase complex	GO:0045254	2	1	1	1	1	1
*	polyphosphate kinase complex	GO:0009358	2	0	0	0	0	1
*	outer membrane-bounded periplasmic space	GO:0030288	2	0	0	0	0	1
*	protein farnesyltransferase complex	GO:0005965	2	1	1	1	1	1
*	cAMP-dependent protein kinase complex	GO:0005952	1	0	0	0	0	0
*	integral component of mitochondrial outer membrane	GO:0031307	1	0	0	0	0	0
*	eukaryotic translation elongation factor 1 complex	GO:0005853	1	0	0	0	0	0
*	HDA1 complex	GO:0070823	1	0	0	0	0	0
*	bacterial-type flagellum basal body, distal rod, P ring	GO:0009428	1	0	0	0	0	0
*	bacterial-type flagellum	GO:0009288	1	0	0	0	0	0
	membrane	GO:0016020	387	470	373	323	334	185
	integral component of membrane	GO:0016021	387	403	346	340	358	241
	cytoplasm	GO:0005737	142	158	155	136	143	131
	nucleus	GO:0005634	139	245	211	189	165	126
	intracellular	GO:0005622	138	168	157	139	133	134
	ribosome	GO:0005840	108	138	138	130	131	121
	photosystem II	GO:0009523	18	20	20	18	21	19
	nucleosome	GO:0000786	18	129	59	35	40	13
	endoplasmic reticulum	GO:0005783	16	20	19	13	18	7
	microtubule	GO:0005874	16	12	14	4	7	8
	membrane coat	GO:0030117	15	12	11	10	11	13
	photosystem II oxygen evolving complex	GO:0009654	14	17	15	16	16	16
	proteasome core complex	GO:0005839	14	16	16	14	16	16
	small ribosomal subunit	GO:0015935	12	10	13	10	10	9
	spliceosomal complex	GO:0005681	12	11	12	10	11	8
	extrinsic component of membrane	GO:0019898	11	15	13	14	14	15
	large ribosomal subunit	GO:0015934	11	15	15	14	15	13
	eukaryotic translation initiation factor 3 complex	GO:0005852	10	12	11	10	11	10
	chromosome	GO:0005694	10	9	11	11	10	8
	photosystem I	GO:0009522	9	9	10	8	7	9
	mitochondrial inner membrane	GO:0005743	9	13	9	11	11	9
	dynein complex	GO:0030286	9	19	18	6	5	3
	clathrin adaptor complex	GO:0030131	8	8	7	5	7	7
	extracellular region	GO:0005576	8	16	29	16	6	1
	exocyst	GO:0000145	8	8	8	8	7	3
	nucleolus	GO:0005730	7	9	8	9	9	7
	endoplasmic reticulum membrane	GO:0005789	7	9	9	9	8	4
	proton-transporting ATP synthase complex, catalytic core F(1)	GO:0045261	7	5	5	2	4	5
	peroxisome	GO:0005777	6	6	5	5	7	1
	proton-transporting V-type ATPase, V0 domain	GO:0033179	6	7	6	5	5	6
	MCM complex	GO:0042555	6	6	7	6	6	8
	photosystem I reaction center	GO:0009538	6	5	5	5	5	5
	integral component of plasma membrane	GO:0005887	6	1	1	2	1	5
	small-subunit processome	GO:0032040	6	8	7	8	6	7
	Golgi transport complex	GO:0017119	6	5	5	4	5	5
	anaphase-promoting complex	GO:0005680	5	5	6	7	5	3
	COPII vesicle coat	GO:0030127	5	4	5	4	5	6
	spindle pole	GO:0000922	5	6	7	5	4	5
	microtubule organizing center	GO:0005815	5	7	6	5	4	5
	mediator complex	GO:0016592	5	7	7	8	7	4
	proteasome core complex, alpha-subunit complex	GO:0019773	4	6	7	7	7	7
	exosome (RNase complex)	GO:0000178	4	5	5	3	5	3
	Smc5-Smc6 complex	GO:0030915	4	7	5	6	5	5
	Golgi apparatus	GO:0005794	4	5	5	2	2	7
	plasma membrane	GO:0005886	4	5	2	3	3	3
	chloroplast	GO:0009507	4	6	10	3	5	5
	Cdc73/Paf1 complex	GO:0016593	4	5	5	5	5	5
	signal recognition particle	GO:0048500	4	6	6	6	7	4
	mitochondrion	GO:0005739	4	21	9	11	8	9
	proton-transporting V-type ATPase, V1 domain	GO:0033180	4	4	4	3	4	4
	prefoldin complex	GO:0016272	4	6	6	5	4	5
	transcription factor complex	GO:0005667	4	3	3	3	3	3
	mitochondrial outer membrane	GO:0005741	4	4	5	4	3	4
	outer membrane	GO:0019867	4	3	3	2	3	3
	axoneme	GO:0005930	4	4	4	2	1	2
	mismatch repair complex	GO:0032300	3	3	3	2	3	1
	TRAPP complex	GO:0030008	3	4	4	4	5	3
	CCAAT-binding factor complex	GO:0016602	3	7	5	2	2	1
	proton-transporting two-sector ATPase complex, proton-transporting domain	GO:0033177	3	4	4	2	2	3
	HAUS complex	GO:0070652	3	2	2	0	0	0
	Elongator holoenzyme complex	GO:0033588	3	4	3	3	3	4
	GPI-anchor transamidase complex	GO:0042765	3	4	4	4	0	4
	core TFIIH complex	GO:0000439	3	4	4	4	4	5
	retromer complex	GO:0030904	3	3	2	3	3	4
	glycerol-3-phosphate dehydrogenase complex	GO:0009331	3	6	4	4	5	3
	transcription factor TFIID complex	GO:0005669	3	2	3	3	3	1
	acetyl-CoA carboxylase complex	GO:0009317	3	3	3	2	3	0
	transcription factor TFIIA complex	GO:0005672	3	2	2	3	2	2
	tRNA (m1A) methyltransferase complex	GO:0031515	3	2	2	2	2	2
	WASH complex	GO:0071203	3	0	0	0	2	3
	BBSome	GO:0034464	3	5	4	0	0	0
	mitochondrial inner membrane presequence translocase complex	GO:0005744	3	6	3	3	3	3
	integral component of peroxisomal membrane	GO:0005779	3	4	4	4	5	4
	proteasome complex	GO:0000502	3	3	3	3	3	3
	mitochondrial matrix	GO:0005759	2	4	5	2	2	3
	transcription factor TFIIIB complex	GO:0000126	2	2	2	3	2	2
	centrosome	GO:0005813	2	6	6	2	2	3
	Ku70:Ku80 complex	GO:0043564	2	2	2	2	1	2
	U1 snRNP	GO:0005685	2	2	3	3	3	2
	mitochondrial membrane	GO:0031966	2	2	2	2	2	1
	thylakoid membrane	GO:0042651	2	2	3	2	3	2
	myosin complex	GO:0016459	2	4	3	4	3	2
	ATP-binding cassette (ABC) transporter complex	GO:0043190	2	1	2	2	2	1
	condensin complex	GO:0000796	2	2	2	2	2	2
	chromosome, centromeric region	GO:0000775	2	1	1	3	2	3
	DNA-directed RNA polymerase III complex	GO:0005666	2	2	3	2	2	2
	vacuolar proton-transporting V-type ATPase, V0 domain	GO:0000220	2	3	1	1	1	1
	cohesin complex	GO:0008278	2	2	3	3	2	2
	Golgi membrane	GO:0000139	2	8	10	7	6	4
	cis-Golgi network	GO:0005801	2	2	2	2	2	2
	nuclear cap binding complex	GO:0005846	2	2	2	2	2	2
	extracellular space	GO:0005615	2	1	1	2	0	0
	Mre11 complex	GO:0030870	2	1	2	0	0	2
	Rad51B-Rad51C-Rad51D-XRCC2 complex	GO:0033063	2	3	2	1	0	1
	mitochondrial respiratory chain complex III	GO:0005750	2	2	2	2	3	2
	cytochrome b6f complex	GO:0009512	2	2	3	2	2	0
	COP9 signalosome	GO:0008180	2	14	2	2	2	2
	proteasome regulatory particle	GO:0005838	2	2	2	2	2	2
	histone acetyltransferase complex	GO:0000123	2	2	2	3	2	3
	U4/U6 x U5 tri-snRNP complex	GO:0046540	2	3	3	3	3	3
	thylakoid	GO:0009579	2	3	5	2	2	2
	mRNA cleavage and polyadenylation specificity factor complex	GO:0005847	2	1	1	0	0	2
	signal peptidase complex	GO:0005787	2	2	3	3	2	2
	mitochondrial proton-transporting ATP synthase complex, coupling factor F(o)	GO:0000276	2	0	0	3	2	2
	fungal-type vacuole	GO:0000324	1	3	5	2	1	0
	proton-transporting ATP synthase complex, coupling factor F(o)	GO:0045263	1	4	4	1	2	0
	box H/ACA snoRNP complex	GO:0031429	1	2	5	1	1	0
	U2AF	GO:0089701	1	1	1	1	1	1
	HslUV protease complex	GO:0009376	1	3	3	1	2	2
	gamma-tubulin complex	GO:0000930	1	1	1	1	1	1
	cytosol	GO:0005829	1	4	3	2	3	1
	methylosome	GO:0034709	1	1	0	1	0	0
	pICln-Sm protein complex	GO:0034715	1	1	0	1	0	0
	RNA polymerase I core factor complex	GO:0070860	1	1	1	1	0	1
	NuA4 histone acetyltransferase complex	GO:0035267	1	13	10	4	3	2
	signal recognition particle receptor complex	GO:0005785	1	1	1	1	1	0
	tRNA-splicing ligase complex	GO:0072669	1	1	1	1	1	1
	RISC complex	GO:0016442	1	1	1	0	0	1
	oligosaccharyltransferase complex	GO:0008250	1	2	2	2	0	0
	actin cytoskeleton	GO:0015629	1	4	4	1	2	3
	clathrin coat of trans-Golgi network vesicle	GO:0030130	1	3	3	2	1	2
	clathrin coat of coated pit	GO:0030132	1	3	3	2	1	2
	proteasome regulatory particle, lid subcomplex	GO:0008541	1	2	2	1	2	0
	vacuolar proton-transporting V-type ATPase complex	GO:0016471	1	1	1	1	1	1
	Sec61 translocon complex	GO:0005784	1	1	1	1	1	1
	Rab-protein geranylgeranyltransferase complex	GO:0005968	1	1	1	1	1	1
	proteasome core complex, beta-subunit complex	GO:0019774	1	1	1	1	1	1
	cytosolic large ribosomal subunit	GO:0022625	1	1	1	1	1	1
	signal recognition particle, chloroplast targeting	GO:0080085	1	1	1	1	1	0
	tricarboxylic acid cycle enzyme complex	GO:0045239	1	1	1	1	1	1
	TORC1 complex	GO:0031931	1	1	1	1	1	1
	DNA replication factor C complex	GO:0005663	1	1	1	0	1	1
	small nucleolar ribonucleoprotein complex	GO:0005732	1	3	3	3	3	3
	Mpp10 complex	GO:0034457	1	1	1	1	1	1
	outer dynein arm	GO:0036157	1	2	1	1	2	0
	PAS complex	GO:0070772	1	1	1	1	1	0
	voltage-gated calcium channel complex	GO:0005891	1	3	1	0	0	2
	phosphopyruvate hydratase complex	GO:0000015	1	1	1	1	2	1
	transcription elongation factor complex	GO:0008023	1	0	0	1	0	0
	ER membrane protein complex	GO:0072546	1	2	2	2	1	1
	DNA-directed RNA polymerase II, core complex	GO:0005665	1	2	2	1	2	1
	1,3-beta-D-glucan synthase complex	GO:0000148	1	7	4	1	0	1
	Holliday junction resolvase complex	GO:0048476	1	0	0	0	2	1
	beta-galactosidase complex	GO:0009341	1	5	2	6	1	1
	mitochondrial respiratory chain	GO:0005746	1	0	0	0	1	1
	molybdopterin synthase complex	GO:0019008	1	2	2	1	2	1
	intracellular membrane-bounded organelle	GO:0043231	1	3	2	3	2	0
	origin recognition complex	GO:0000808	1	2	2	2	2	2
	mitochondrial envelope	GO:0005740	1	1	2	2	2	2
	peroxisomal membrane	GO:0005778	1	2	1	2	2	2
	protein phosphatase 4 complex	GO:0030289	1	1	1	1	0	1
	preribosome, small subunit precursor	GO:0030688	1	1	1	1	1	1
	BLOC-1 complex	GO:0031083	1	1	1	0	1	1
	vacuolar proton-transporting V-type ATPase, V1 domain	GO:0000221	1	1	1	1	1	1
	motile cilium	GO:0031514	1	1	1	0	1	1
	mitochondrial ribosome	GO:0005761	1	0	1	1	1	1
	transcription factor TFIIF complex	GO:0005674	1	1	1	1	1	1
	nuclear origin of replication recognition complex	GO:0005664	1	2	2	2	1	1
	proteasome regulatory particle, base subcomplex	GO:0008540	1	1	1	1	1	1
	mitochondrial respiratory chain complex I	GO:0005747	1	2	2	2	2	1
	ATG1/ULK1 kinase complex	GO:1990316	1	1	0	1	1	0
	ubiquitin ligase complex	GO:0000151	1	2	2	2	2	1
	mitochondrial outer membrane translocase complex	GO:0005742	1	2	1	2	2	1
	glycine cleavage complex	GO:0005960	1	1	1	1	1	1
	integral component of Golgi membrane	GO:0030173	1	2	2	1	1	1
	voltage-gated potassium channel complex	GO:0008076	1	4	6	1	1	4
	centriole	GO:0005814	1	1	1	1	1	1
	signal recognition particle, endoplasmic reticulum targeting	GO:0005786	1	2	2	2	2	2
	catalytic step 2 spliceosome	GO:0071013	1	1	1	1	0	1
	replication fork	GO:0005657	1	1	1	1	0	1
	MKS complex	GO:0036038	1	1	1	0	0	0
	nuclear chromosome	GO:0000228	1	5	6	2	2	2
	axonemal dynein complex	GO:0005858	1	1	1	0	0	0
	cell outer membrane	GO:0009279	1	0	0	0	0	1
	CCR4-NOT complex	GO:0030014	1	3	3	1	1	0
	intracellular ribonucleoprotein complex	GO:0030529	1	4	4	3	4	4
	Piccolo NuA4 histone acetyltransferase complex	GO:0032777	0	12	9	3	2	1
	SAGA complex	GO:0000124	0	1	2	0	0	0
	CIA complex	GO:0097361	0	1	1	1	1	0
	SCF ubiquitin ligase complex	GO:0019005	0	1	1	0	0	0
	cytoplasmic dynein complex	GO:0005868	0	3	2	1	0	0
	ribonuclease H2 complex	GO:0032299	0	1	1	1	1	0
	mitochondrial small ribosomal subunit	GO:0005763	0	1	0	0	1	0
	Slx1-Slx4 complex	GO:0033557	0	1	1	1	0	0
	spindle	GO:0005819	0	1	2	1	1	1
	extracellular matrix	GO:0031012	0	2	1	3	0	0
	gamma-tubulin ring complex	GO:0008274	0	1	1	1	1	1
	BRCA1-A complex	GO:0070531	0	2	2	0	0	0
	BRISC complex	GO:0070552	0	2	2	0	0	0
	Arp2/3 protein complex	GO:0005885	0	6	6	0	3	5
	acetylcholine-gated channel complex	GO:0005892	0	2	1	0	0	0
	checkpoint clamp complex	GO:0030896	0	2	2	2	1	2
	periplasmic space	GO:0042597	0	1	0	1	1	1
	intraciliary transport particle A	GO:0030991	0	1	1	0	0	0
	Ctf18 RFC-like complex	GO:0031390	0	1	0	1	1	0
	cullin-RING ubiquitin ligase complex	GO:0031461	0	2	2	1	1	1
	intraciliary transport particle B	GO:0030992	0	3	3	0	0	0
	lysosome	GO:0005764	0	2	1	1	0	0
	mitochondrial intermembrane space	GO:0005758	0	1	1	0	1	1
	transcriptional repressor complex	GO:0017053	0	1	2	1	2	1
	Cul4-RING E3 ubiquitin ligase complex	GO:0080008	0	1	1	1	1	0
	riboflavin synthase complex	GO:0009349	0	1	1	0	1	1
	lysosomal membrane	GO:0005765	0	1	1	1	1	0
	U6 snRNP	GO:0005688	0	1	1	1	1	1
	DNA topoisomerase complex (ATP-hydrolyzing)	GO:0009330	0	1	1	1	0	1
	kinetochore	GO:0000776	0	1	1	0	1	1
	chromatin	GO:0000785	0	1	3	0	0	0
	endoplasmic reticulum lumen	GO:0005788	0	1	0	0	0	0
	THO complex part of transcription export complex	GO:0000445	0	1	1	1	1	1
	fatty acid synthase complex	GO:0005835	0	1	0	1	0	0
	condensed chromosome outer kinetochore	GO:0000940	0	1	1	1	0	0
	spindle microtubule	GO:0005876	0	1	1	1	0	0
	ribonuclease MRP complex	GO:0000172	0	1	1	1	0	0
	ribonuclease P complex	GO:0030677	0	1	1	1	0	0
	integral component of endoplasmic reticulum membrane	GO:0030176	0	1	1	2	1	2
	high-affinity iron permease complex	GO:0033573	0	1	1	1	1	0
	katanin complex	GO:0008352	0	1	1	0	0	0
	Fanconi anaemia nuclear complex	GO:0043240	0	1	1	1	1	0
	mRNA cleavage factor complex	GO:0005849	0	2	2	2	1	2
	epsilon DNA polymerase complex	GO:0008622	0	1	0	1	1	1
	GINS complex	GO:0000811	0	1	1	1	1	1
	respiratory chain	GO:0070469	0	1	1	1	1	0
	microtubule associated complex	GO:0005875	0	2	2	1	2	1
	ELL-EAF complex	GO:0032783	0	1	1	1	0	0
	Shu complex	GO:0097196	0	1	0	1	0	0
	kinesin complex	GO:0005871	0	2	2	1	0	0
	small nuclear ribonucleoprotein complex	GO:0030532	0	1	1	1	1	1
	mitochondrial proton-transporting ATP synthase complex, catalytic core F(1)	GO:0000275	0	1	1	1	1	1
	ciliary basal body	GO:0036064	0	1	0	0	0	0
	integrator complex	GO:0032039	0	1	1	0	0	0
	non-motile cilium	GO:0097730	0	1	1	1	0	0
	mitochondrial intermembrane space protein transporter complex	GO:0042719	0	1	0	0	0	0
	photosystem II reaction center	GO:0009539	0	0	3	0	1	0
	mucus layer	GO:0070701	0	0	2	0	0	0
	mitochondrial respiratory chain complex IV	GO:0005751	0	0	1	1	1	1
	npBAF complex	GO:0071564	0	0	1	0	0	0
	intermediate filament	GO:0005882	0	0	1	0	0	0
	NatC complex	GO:0031417	0	0	0	1	0	0
	nuclear chromosome, telomeric region	GO:0000784	0	0	0	1	1	1
	cell-cell adherens junction	GO:0005913	0	0	0	1	0	0
	sarcoplasmic reticulum membrane	GO:0033017	0	0	0	1	0	0
	nuclear envelope	GO:0005635	0	0	0	0	1	0
	vacuolar membrane	GO:0005774	0	0	0	0	1	0
	proteinaceous extracellular matrix	GO:0005578	0	0	0	0	1	0
	U2-type post-mRNA release spliceosomal complex	GO:0071008	0	0	0	0	1	0
	photosystem	GO:0009521	0	0	0	0	2	0
	respiratory chain complex III	GO:0045275	0	0	0	0	1	0
	transcription factor TFIIE complex	GO:0005673	0	0	0	0	1	0
	AP-3 adaptor complex	GO:0030123	0	0	0	0	0	2
	SMN-Sm protein complex	GO:0034719	0	0	0	0	0	1
	CST complex	GO:1990879	0	0	0	0	0	1
*	The number of assigned Caulerpa genes is larger than 150% of the value of the third quartile.
