# Supplementary material for: A siphonous macroalgal genome suggests convergent functions of homeobox genes in algae and land plants
Source: DNA Res. 2019 Mar 28;26(2):183–92. doi: 10.1093/dnares/dsz002 (PMC6476727; doi:10.1093/dnares/dsz002)
Supplement: Supplementary Data [file dsz002_supp.zip › dsz002-Suppl_data/dsz002_Dataset_S5.xls]

## Sheet: Dataset_S5
Supplementary Dataset S5. Numbers of proteins predicted in each transcription-associated protein family in six green algal genomes.
	Category	Gene family	Number of genes
			Caulerpa lentillifera	Chlamydomonas reinhardtii	Volvox carteri	Chlorella variabilis	Coccomyxa subellipsoidea	Ostreococcus tauri
*	Transcription factor	C3H	46	25	25	24	18	15
*	Transcription regulator	mTERF	20	11	13	4	2	4
*	Transcription factor	HB-other	10	1	3	2	2	6
*	Transcription factor	CSD	10	2	2	3	3	4
*	Transcription factor	C2C2-YABBY	3	0	0	0	0	1
*	Transcription factor	C2C2-LSD	2	1	1	1	0	0
*	Transcription regulator	DDT	2	1	1	1	0	0
	Transcription regulator	TRAF	23	46	15	6	9	2
	Transcription regulator	GNAT	22	41	37	34	25	27
	Transcription regulator	SET	18	51	45	25	34	29
	Transcription regulator	Jumonji	12	12	10	10	11	5
	Transcription factor	AP2/ERF-ERF	11	17	15	7	11	6
	Transcription regulator	ARID	11	5	4	3	10	1
	Transcription regulator	SNF2	11	29	22	28	27	21
	Transcription factor	C2C2-GATA	10	12	12	6	6	4
	Transcription factor	C2H2	10	12	12	7	7	9
	Transcription factor	bZIP	9	15	9	9	17	6
	Transcription factor	MYB-related	9	29	17	12	15	17
	Transcription regulator	HMG	7	10	10	4	6	4
	Transcription regulator	Others	7	25	18	10	12	10
	Transcription regulator	PHD	6	27	11	19	19	10
	Transcription factor	NF-YC	5	2	2	4	3	2
	Transcription factor	MYB	5	13	16	7	9	8
	Transcription factor	SBP	5	24	21	37	4	1
	Transcription factor	E2F-DP	4	3	3	3	3	3
	Transcription factor	RWP-RK	4	14	9	8	6	5
	Transcription factor	TUB	3	3	3	2	2	1
	Transcription factor	NF-YB	3	3	3	3	3	3
	Transcription factor	GARP-G2-like	3	4	4	8	3	2
	Transcription regulator	IWS1	3	4	4	4	3	1
	Transcription factor	HSF	2	2	2	1	0	1
	Transcription factor	WRKY	2	1	3	1	1	2
	Transcription factor	AP2/ERF-AP2	2	2	3	2	3	1
	Transcription factor	bHLH	2	10	3	2	5	1
	Transcription regulator	SWI/SNF-BAF60b	2	2	2	2	2	1
	Transcription regulator	TAZ	2	4	4	1	1	1
	Transcription factor	Whirly	1	1	1	1	1	1
	Transcription factor	B3	1	1	1	4	1	0
	Transcription regulator	MED6	1	1	1	1	1	0
	Transcription regulator	MBF1	1	1	1	1	1	0
	Transcription regulator	Coactivator p15	1	1	1	1	1	1
	Transcription regulator	MED7	1	1	1	1	1	1
	Transcription regulator	SWI/SNF-SWI3	1	1	1	0	2	2
	Transcription regulator	Rcd1-like	1	2	2	1	1	1
	Transcription regulator	RB	1	2	2	2	2	1
	Transcription factor	TCP	0	1	0	0	0	0
	Transcription factor	LIM	0	0	0	0	0	1
	Transcription factor	HB-WOX	0	0	0	0	0	1
	Transcription factor	S1Fa-like	0	1	1	0	0	0
	Transcription factor	NF-YA	0	0	0	1	1	0
	Transcription factor	GARP-ARR-B	0	0	1	1	0	1
	Transcription factor	NF-X1	0	1	1	1	1	0
	Transcription factor	C2C2-Dof	0	1	1	1	0	2
	Transcription factor	MADS-M-type	0	2	1	0	2	1
	Transcription factor	C2C2-CO-like	0	1	2	1	1	2
	Transcription factor	PLATZ	0	3	1	2	1	1
	Transcription factor	CPP	0	3	3	3	3	2
	Transcription factor	VARL	0	12	12	0	0	0
	Transcription regulator	SOH1	0	1	1	1	1	1
	Transcription regulator	Pseudo ARR-B	0	2	2	1	1	1
*	The number of assigned Caulerpa genes is larger than 150% of the value of the third quartile.
