# Supplementary material for: A siphonous macroalgal genome suggests convergent functions of homeobox genes in algae and land plants
Source: DNA Res. 2019 Mar 28;26(2):183–92. doi: 10.1093/dnares/dsz002 (PMC6476727; doi:10.1093/dnares/dsz002)
Supplement: Supplementary Data [file dsz002_supp.zip › dsz002-Suppl_data/dsz002_Dataset_S6.xls]

## Sheet: Dataset_S6
Supplementary Dataset S6. Homolog analysis of plant hormone biosynthesis-related genes in 11 green plant genomes.
	Gene name	Description	Number of associated paralogs in Arabidopsis	Number of candidate counterparts in Caulerpa	Blast results against the green plant genomes †
					Cle	Cre	Vca	Cva	Csu	Ota	Olu	Mpu	Msp	Kfl	Ppa
Auxin	TAA, TAR	Tryptophan aminotransferase related genes	5	0	0	0	0	0	0	0	0	0	0	2	2
	YUCCA	Flavin-binding monooxygenase family protein	11	0	1	1	1	1	2	1	1	1	1	2	2
	AMI1	Amidase	1	0	1	2	2	2	2	1	1	1	2	1	1
	NIT	Nitrilase	4	0	1	1	1	1	2	1	1	1	1	2	2
	TSA	Tryptophan synthase alpha subunit	2	2	2	2	2	2	2	2	2	2	2	2	2
	TSB	Tryptophan synthase beta subunit	2	1	2	2	1	2	1	1	1	1	1	2	2
	CYP79B	Indole-3-acetaldoxime synthase	2	0	1	1	1	1	1	1	1	1	1	1	1
	AAO1	Aldehyde oxidase	1	0	0	1	1	1	1	0	0	0	1	1	1
	CYP71A13	Indoleacetaldoxime dehydratase	1	0	1	1	1	1	1	1	1	1	1	1	1
	CYP83B1/SUR2	P450 monooxygenase	1	0	1	1	1	1	1	1	1	1	1	1	1
	SUR1	Tyrosine transaminase family protein	1	0	1	1	1	1	1	1	1	1	1	1	1
Abscisic acid	ZEP	Zeaxanthin epoxidase	1	2	2	2	2	2	2	2	2	2	2	2	2
	NSY	Neoxanthin synthase	1	0	0	2	2	2	2	2	2	2	2	2	2
	NCED	9-cis-epoxycarotenoid dioxigenase	5	0	1	1	1	1	1	1	1	1	1	1	2
	XD	Xanthoxin dehydrogenase	1	0	1	1	1	1	2	1	1	1	1	1	1
	ABAO	Abscisic aldehyde oxidase	1	0	0	1	1	1	1	0	0	0	1	1	1
	ABA3	Molybdenum cofactor sulfurare	1	1	2	2	2	2	2	1	1	1	2	2	2
	CYP707A	ABA 8’-hydorxylase	4	0	1	2	1	2	2	1	1	1	1	2	1
	BG1	ABA glucosidase	1	0	1	1	1	1	1	1	1	0	0	1	1
Jasmonic acid	DAD1/DGL	Galactolipase	2	0	1	1	1	2	1	1	1	1	1	1	1
	LOX2	13-lipoxygenase	1	0	0	1	1	1	1	0	1	0	0	1	1
	AOS	Allene oxide synthase (CYP74A1)	1	0	0	1	1	1	1	1	0	1	1	2	2
	AOC	Allene oxide cyclase	3	0	0	2	2	0	0	0	0	0	0	2	2
	OPR3	OPDA reductase	1	1	2	1	1	1	1	0	0	2	0	1	2
	OPCL1	OPC-8:0-CoA ligase	1	0	1	1	1	2	1	1	1	1	1	1	1
	ACX	Acyl-CoA oxidase	5	3	2	2	2	2	2	2	2	2	2	2	2
	JAR1	Jasmonic acid-amino acid synthase	1	0	0	0	0	1	0	0	0	0	0	1	1
	JMT	Jasmonic acid carboxyl methyltransferase	1	0	0	0	0	0	1	0	0	0	0	1	1
	AtST2a	Hydroxyjasmonic acid sulfotransferase	1	0	1	0	0	0	0	1	1	1	1	0	0
Salycilic acid	ICS	isochorismate synthase	2	0	1	1	1	1	1	1	2	1	1	1	1
	BSMT1	benzoic acid/salicylic acid carboxyl methyltransferase	1	0	0	0	0	0	1	0	0	0	0	1	1
	UGT74	salicylic acid glucosyltransferase	2	0	0	1	0	1	1	0	0	0	0	1	1
	MES	methyl salicylate esterase	4	0	0	1	1	1	2	1	1	1	1	1	1
Cytokinin	IPT	Adenosine phosphate-isopentenyltransferase	9	1	2	2	2	2	2	2	2	2	2	2	2
	CYP735A	Cytokinin trans-hydroxylase	2	0	1	1	1	1	1	1	1	1	1	1	1
	LOG	Cytokinin nucleoside 5'-monophosphate phophoribohydrolase	9	2	2	2	2	2	2	2	2	2	2	2	2
	CKX	Cytokinin oxidase/dehydrogenase	7	0	1	1	1	1	2	1	1	1	1	2	2
	UGT76C	Cytokinin-N-glucosyltransferase	2	0	0	1	0	1	1	0	0	0	0	1	1
	UGT73C/UGT85A	Zeatin-O-glucosyltransferase	3*	0	0	1	0	1	1	0	0	0	0	1	2
	AK	Adenosine kinase	2	1	2	2	2	2	2	2	2	2	2	2	2
	APT	Adenine phosphoribosyl transferase	5	1	2	2	2	2	2	2	2	2	2	2	2
Gibberelin	CPS/GA1	Ent-copalyl diphosphate synthase	1	0	0	0	0	0	0	0	0	0	0	0	2
	KS/GA2	Ent-kaurene synthase	1	0	0	0	0	0	0	0	0	0	0	0	1
	KO/GA3	Ent-kaurenoic oxidase	1	0	1	1	1	1	1	1	1	1	1	1	2
	KAO	Ent-kaurenoic acid oxidase	2	0	1	1	1	1	1	1	1	1	2	1	1
	GA20ox	GA 20-oxidase	5	0	1	1	1	1	1	1	1	1	1	1	2
	GA3ox	GA 3-oxidase	4	0	1	1	1	1	1	1	1	1	1	1	2
	GA2ox class I	GA 2-oxidase (class I)	3	0	1	1	1	1	1	1	1	1	1	1	1
	GA2ox class II	GA 2-oxidase (class II)	2	0	1	1	1	1	1	1	1	1	1	1	1
	GA2ox class III	GA 2-oxidase (class III)	2	0	1	1	1	1	1	1	1	1	1	1	1
	GAMT	GA methyltransferase	2	0	0	0	0	0	1	0	0	0	0	2	2
Ethylene	ACS	1-aminocyclopropane-1-carboxylate synthase	11	2	2	2	2	2	2	2	2	2	2	2	1
Brassinosteroids	BAS1/CYP734A1	Brassinosteroid C-26 hydroxylase	1	0	1	1	1	1	1	1	1	1	1	1	1
	BR6ox	Brassinosteroid C-6 oxidase	2	0	1	1	1	1	1	1	1	1	1	1	1
	DWF4/CYP90B1	Brassinosteroid C-22 hydroxylase	1	0	1	1	1	2	1	1	1	1	1	1	1
		Brassinosteroid C-23 hydroxylase	2	0	1	1	1	1	1	1	1	1	1	1	2
	DET2	Steroid-5-alpha-reductase	1	0	0	2	2	2	1	2	2	2	2	2	2
	DWF1/DIM	Sterol C-24 reductase	1	0	0	0	0	1	0	0	0	0	0	2	2
	STE1/DWF7	Delta7 sterol C-5 desaturase	1	1	2	2	2	2	2	2	2	2	1	2	2
	DWF5	Sterol delta7 reductase	1	1	2	1	1	0	2	1	1	2	2	2	2
	UGT73C5	Brassinosteroid 23-O-glucosilase	1*	0	0	1	0	1	1	0	0	0	0	1	1
Strigolactone	MAX	Carotenoid cleavage dioxygenase	3	32	2	2	2	2	2	2	2	2	2	2	2
						no blast hit
						no counterpart hit
						reciprocal hit
					*	UGT73C5 is shared between cytokinin and brassinosteroids biosynthesis pathways.
					†	Species abbreviations are listed in Supplementary Table S1.
