# Supplementary material for: A siphonous macroalgal genome suggests convergent functions of homeobox genes in algae and land plants
Source: DNA Res. 2019 Mar 28;26(2):183–92. doi: 10.1093/dnares/dsz002 (PMC6476727; doi:10.1093/dnares/dsz002)
Supplement: Supplementary Data [file dsz002_supp.zip › dsz002-Suppl_data/dsz002_Dataset_S7.xls]

## Sheet: Dataset_S7
Supplementary Dataset S7. Homolog analysis of plant hormone signalling-related genes in the 11 green plant genomes.
	Gene name	Description	Number of associated paralogs in Arabidopsis	Number of candidate counterparts in Caulerpa	Blast results against the green plant genomes †
					Cle	Cre	Vca	Cva	Csu	Ota	Olu	Mpu	Msp	Kfl	Ppa
Auxin	AUX/LAX	Auxin transporter-like protein	4	0	1	1	0	2	2	1	1	1	2	2	2
	TIR	Toll/interleukin-1 receptor-like protein	1	0	0	0	0	0	1	0	0	0	1	1	1
	IAA	Auxin-responsive protein	28	0	0	0	0	0	0	0	0	0	0	1	2
	ARF	Auxin response factor	4	0	1	1	1	1	1	0	0	0	0	1	1
	PIN	Auxin efflux carrier component	8	0	0	2	1	2	0	0	0	0	0	2	2
	ABP1	Auxin-binding protein	1	0	0	2	0	2	0	0	0	0	0	2	2
	ROP	Rac-like GTP-binding protein	11	0	1	1	1	1	1	2	2	2	2	2	2
Abscisic acid	PYR/PYL/RCAR	Abscisic acid receptor	14	0	0	0	0	0	0	0	0	0	0	0	2
	PP2C	Protein phosphatase 2C	9	17	2	2	2	2	2	1	1	1	1	2	2
	SnRK2	Serine/threonine-protein kinase	10	22	2	2	2	2	2	2	2	2	2	2	2
	AREB	ABSCISIC ACID-INSENSITIVE 5-like protein	11	2	2	2	2	2	2	1	1	1	2	2	2
	GTG	GPCR-type G protein	2	1	2	2	2	2	2	2	2	2	2	2	0
Jasmonic acid	COI1	Coronatine-insensitive protein	1	0	0	1	1	0	0	0	0	0	0	1	2
	JAZ	Protein TIFY	10	0	0	0	0	0	0	0	0	0	0	1	2
	MYC	Transcription factor bHLH	1	0	1	1	1	1	1	1	0	0	1	1	2
Salycilic acid	NPR	Regulatory protein NPR	6	0	1	1	1	1	1	1	1	1	1	1	2
	CLU3	Cullin 3	2	3	2	2	2	2	2	2	2	2	2	2	2
	TGA	Transcription factor TGA	10	0	1	0	0	1	2	1	0	0	0	2	2
Cytokinin	CRE1/AHK	Histidine kinase	3	0	1	2	2	1	1	1	2	2	2	2	2
	AHP	Histidine-containing phosphotransfer protein	7	0	0	2	2	2	2	2	2	2	2	2	2
	TypeA ARR	Two-component response regulator ARR	10	0	1	1	1	1	1	1	1	1	1	2	2
	TypeB ARR	Two-component response regulator ARR	12	0	1	2	2	2	2	2	2	2	2	2	2
Gibberelin	GID1	Gibberellin receptor GID	3	0	1	0	0	0	2	0	1	1	2	1	2
	GID2	F-box protein GID2	1	0	0	0	0	1	0	0	0	1	0	2	1
	DELLA	DELLA protein	5	0	0	0	0	0	0	0	0	0	0	0	2
	PIF	Transcription factor PIF	2	0	1	1	1	1	2	0	0	0	0	2	2
Ethylene	ETR	Ethylene receptor	5	0	1	1	1	1	2	2	1	2	2	2	2
	CTR1	Serine/threonine-protein kinase	1	0	1	1	1	1	1	1	1	1	1	2	1
	SIMKK	Mitogen-activated protein kinase kinase	2	0	1	1	1	1	1	1	1	1	1	1	1
	MPK6	Mitogen-activated protein kinase	1	0	1	1	1	1	1	1	2	1	1	1	1
	EIN2	Ethylene-insensitive protein	1	0	1	1	1	1	1	1	1	1	1	1	2
	EBF	EIN3-binding F-box protein	2	0	1	1	1	1	1	0	1	1	1	1	2
	EIN3	ETHYLENE INSENSITIVE 3-like	6	0	0	0	0	0	0	0	0	0	0	2	2
	ERF	Ethylene-responsive transcription factor	2	0	1	1	1	1	1	1	1	1	1	1	2
Brassinosteroids	BAK1	BRASSINOSTEROID INSENSITIVE 1-associated receptor kinase	1	0	1	1	1	1	1	1	1	1	1	1	1
	BRI1	BRASSINOSTEROID INSENSITIVE 1	1	0	1	1	1	1	1	1	1	1	1	1	1
	BKI1	BRI1 kinase inhibitor	1	0	0	0	0	0	0	0	0	0	0	0	0
	BSK	BR-signaling kinase	6	0	1	1	1	1	1	1	1	1	1	1	2
	BSU1	Serine/threonine-protein phosphatase	1	0	1	1	1	1	1	1	1	1	1	1	1
	BIN2	Shaggy-related protein kinase	1	0	1	1	1	1	1	1	1	1	1	1	1
	BZR1/2	BRASSINAZOLE-RESISTANT	2	0	0	0	0	0	0	0	0	0	0	1	1
Strigolactone	D14	Strigolactone esterase D14	1	0	1	1	2	1	1	0	0	0	1	1	1
	MAX2	F-box protein MAX2	1	0	1	0	1	0	1	0	0	0	0	2	2
	TPR2	Topless-related protein 2	1	0	1	1	1	1	1	1	1	1	1	1	1
	SMXL6/7/8	Protein SMAX1-LIKE	3	0	1	1	1	1	1	1	1	1	1	1	1
SCF complex	CUL1	Cullin 1	5	3	2	2	2	2	2	2	2	2	2	2	2
	SKP	S phase kinase-associated protein	19	1	2	2	2	2	2	2	2	2	2	2	2
	RBX	RING-box protein 1	2	1	2	2	2	2	2	2	2	2	2	2	2
Phytochrome	PHY	Phytochrome	5	0	0	1	1	0	1	1	1	2	1	2	2
						no blast hit
						no counterpart hit
						reciprocal hit
					†	Species abbreviations are listed in Supplementary Table S1.
