# Supplementary material for: A siphonous macroalgal genome suggests convergent functions of homeobox genes in algae and land plants
Source: DNA Res. 2019 Mar 28;26(2):183–92. doi: 10.1093/dnares/dsz002 (PMC6476727; doi:10.1093/dnares/dsz002)
Supplement: Supplementary Data [file dsz002_supp.zip › dsz002-Suppl_data/dsz002_Dataset_S8.xls]

## Sheet: Dataset_S8
Supplementary Dataset S8. Plant hormone-related candidate genes in the Caulerpa lentillifera genome.
		Gene name	Description	Candidate genes
Auxin	Biosynthesis	TSA	Tryptophan synthase alpha subunit	g7430, g7447
		TSB	Tryptophan synthase beta subunit	g4803
Abscisic acid	Biosynthesis	ZEP	Zeaxanthin epoxidase	g2372, g4281
		ABA3	Molybdenum cofactor sulfurare	g779
	Signalling	PP2C	Protein phosphatase 2C	g508, g824, g1093, g1188, g2460, g3845, g4317, g4527, g4936, g5017, g5549, g6397, g7851, g8298, g8444, g8620, g8649
		SnRK2	Serine/threonine-protein kinase	g3001, g3092, g3093, g3159, g3160, g3166, g3167, g3169, g3171, g3174, g3175, g3568, g3588, g3876, g4059, g4060, g6486, g6874, g7448, g8008, g8496, g8503
		AREB	ABSCISIC ACID-INSENSITIVE 5-like protein	g6338, g8324
		GTG	GPCR-type G protein	g2362
Jasmonic acid	Biosynthesis	OPR3	OPDA reductase	g6246
		ACX	Acyl-CoA oxidase	g3712, g7079, g8317
Salycilic acid	Signalling	CLU3	Cullin 3	g1542, g2022, g4343
Cytokinin	Biosynthesis	IPT	Adenosine phosphate-isopentenyltransferase	g573
		LOG	Cytokinin nucleoside 5'-monophosphate phophoribohydrolase	g7625, g7640
		AK	Adenosine kinase	g5700
		APT	Adenine phosphoribosyl transferase	g2880
Ethylene	Biosynthesis	ACS	1-aminocyclopropane-1-carboxylate synthase	g773, g3569
Brassinosteroids	Biosynthesis	STE1/DWF7	Delta7 sterol C-5 desaturase	g6980
		DWF5	Sterol delta7 reductase	g607
Strigolactone	Biosynthesis	MAX	Carotenoid cleavage dioxygenase	g322, g323, g324, g325, g326, g332, g333, g334, g335, g336, g342, g347, g348, g362, g363, g499, g500, g690, g5049, g5099, g5131, g3820, g3823, g3827, g3828, g3830, g4213, g4218, g4804, g6299, g8395, g8419
SCF complex		CUL1	Cullin 1	g1542, g2022, g4343
		SKP	S phase kinase-associated protein	g6502
		RBX	RING-box protein 1	g3682
