# Supplementary material for: A siphonous macroalgal genome suggests convergent functions of homeobox genes in algae and land plants
Source: DNA Res. 2019 Mar 28;26(2):183–92. doi: 10.1093/dnares/dsz002 (PMC6476727; doi:10.1093/dnares/dsz002)
Supplement: Supplementary Data [file dsz002_supp.zip › dsz002-Suppl_data/dsz002_Dataset_S9.xls]

## Sheet: Dataset_S9
Supplementary Dataset S9. Numbers of proteins predicted in each protein kinase family in six green algal genomes.
	Gene family	Number of genes
		Caulerpa lentillifera	Chlamydomonas reinhardtii	Volvox carteri	Chlorella variabilis	Coccomyxa subellipsoidea	Ostreococcus tauri
*	CAMK_OST1L	57	16	13	15	16	3
*	TKL_CTR1-DRK-1	12	1	1	3	2	0
*	CMGC_CDK-Pl	7	3	3	4	4	2
*	CMGC_CLK	3	1	1	1	1	1
*	NAK	3	2	2	2	2	0
*	CMGC_DYRK-DRYK2	2	1	1	1	0	1
*	IRE1	2	1	1	1	1	1
*	STE_STE-Pl	2	1	1	1	1	1
*	AGC_NDR	2	1	1	1	1	1
*	RLK-Pelle_LRR-XII-1	1	0	0	0	0	0
*	RLK-Pelle_RLCK-VIIa-1	1	0	0	0	0	0
	TKL-Cr-3	33	186	114	54	39	5
	CAMK_CDPK	26	19	16	12	9	10
	TKL-Cr-2	12	21	9	3	1	0
	TKL-Cr-1	9	8	3	3	1	1
	TKL-Cr-4	9	58	35	7	5	2
	TKL-Pl-4	7	1	1	13	6	2
	CMGC_MAPK	7	8	6	6	4	4
	CAMK_CAMK1-Scer	6	1	0	7	1	0
	AGC_PKA-PKG	6	7	8	3	4	6
	AurL-Cr-1	6	37	26	5	6	1
	CAMK_CAMKL-LKB	5	6	4	3	2	2
	TKL-Pl-6	4	4	4	3	3	0
	Group-Pl-4	4	3	3	3	3	7
	TKL_CTR1-DRK-2	4	1	2	15	2	3
	NEK	4	15	15	6	2	0
	CMGC_CK2	3	3	3	1	1	1
	Group-Cr-2	3	5	3	1	1	0
	CK1_CK1	3	2	2	2	3	3
	WNK_NRBP	3	4	4	2	2	1
	CMGC_DYRK-PRP4	3	3	3	3	2	3
	STE_STE11	3	3	3	1	6	2
	CMGC_CDKL-Cr	3	33	22	1	2	2
	Aur	2	1	2	1	1	1
	CAMK_CAMKL-PASK-PIM	2	3	3	0	0	0
	CMGC_SRPK	2	1	2	2	1	1
	CK1_CK1-Pl	2	2	2	2	2	1
	CMGC_CDK-PITSLRE	2	2	2	1	2	2
	STE_STE20-Fray	2	2	1	1	5	1
	TKL-Cr-Single	2	3	3	4	2	0
	TKL-Pl-1	1	1	0	0	0	0
	RLK-Pelle_Extensin	1	0	0	0	1	0
	SCY1_SCYL2	1	0	0	0	1	0
	SCY1_SCYL1	1	1	0	0	1	0
	CMGC_CDKL-Os	1	1	0	1	0	0
	AGC_MAST	1	1	1	0	1	0
	CAMK_CAMKL-CHK1	1	0	0	1	1	1
	STE_STE20-Pl	1	1	1	1	1	0
	CMGC_GSKL	1	1	1	0	1	1
	Group-Pl-3	1	1	1	0	1	1
	CMGC_DYRK-YAK	1	1	1	0	1	1
	TKL_CTR1-DRK-Cr	1	1	1	1	0	1
	STE_STE20-YSK	1	1	1	1	1	1
	CMGC_Pl-Tthe	1	1	1	1	1	1
	CMGC_CDK-CRK7-CDK9	1	1	1	1	1	1
	TKL-Pl-8	1	1	1	1	1	1
	CMGC_GSK	1	1	1	1	1	1
	CAMK_CAMK1-DCAMKL	1	1	1	0	0	3
	CAMK_AMPK	1	1	1	1	1	1
	Group-Pl-1	1	1	1	1	1	1
	AGC-Pl	1	1	1	2	1	0
	AGC_PDK1	1	1	1	1	1	1
	TK_TK-Cr	1	3	2	0	0	0
	TKL-Pl-3	1	1	1	1	1	1
	PEK_GCN2	1	2	2	1	1	0
	CMGC_CDK-CDK7	1	2	1	1	1	1
	CAMK_CAMK1-Tthe	1	4	2	0	0	0
	CMGC_RCK	1	2	2	1	1	0
	AGC_RSK-2	1	2	2	2	2	2
	RLK-Pelle_L-LEC	0	1	0	0	0	0
	BUB	0	0	0	1	0	0
	CAMK_Cr-single	0	1	1	0	0	0
	AGC_RSK-1	0	1	1	0	0	0
	CAMK_CDPK-Pp	0	0	1	0	1	0
	TKL_Gdt	0	0	0	0	2	0
	CK1_CK1-Cr	0	1	1	1	1	0
	CMGC_CDK-CCRK	0	1	1	1	1	0
	CMGC_CDK-Cr	0	3	2	0	0	0
	TTK	0	1	1	1	1	1
	CMGC_CDK-CDK8	0	1	1	1	1	1
	TLK	0	1	1	1	1	1
	ULK_ULK4	0	1	1	1	1	1
	ULK_Fused	0	1	1	1	1	1
	RLK-Pelle_RLCK-IXb	0	2	2	1	1	0
	CAMK_Cr-1	0	2	2	2	0	0
	TKL-Pl-5	0	1	2	3	1	1
	STE_STE7	0	2	2	1	1	2
	CAMK_CAMKL-MARK-Scer	0	5	2	1	1	0
	WEE	0	3	3	2	2	1
	AurL-Cr-2	0	10	4	0	0	0
	Group-Cr-1	0	51	15	1	3	0
*	The number of assigned Caulerpa genes is larger than 150% of the value of the third quartile.
