# Supplementary material for: A siphonous macroalgal genome suggests convergent functions of homeobox genes in algae and land plants
Source: DNA Res. 2019 Mar 28;26(2):183–92. doi: 10.1093/dnares/dsz002 (PMC6476727; doi:10.1093/dnares/dsz002)
Supplement: Supplementary Data [file dsz002_supp.zip › dsz002-Suppl_data/dsz002_Dataset_S2.xls]

## Sheet: Dataset_S2
Supplementary Dataset S2. Numbers of genes in GO biological process categories.
	Description	GO:ID	Number of genes
			Caulerpa lentillifera	Chlamydomonas reinhardtii	Volvox carteri	Chlorella variabilis	Coccomyxa subellipsoidea	Ostreococcus tauri
*	protein ubiquitination	GO:0016567	104	51	33	37	33	13
*	protein homooligomerization	GO:0051260	15	3	2	1	2	0
*	cell adhesion	GO:0007155	15	3	2	3	0	1
*	proton transport	GO:0015992	15	7	9	8	7	7
*	nucleocytoplasmic transport	GO:0006913	10	4	4	4	3	4
*	carbohydrate biosynthetic process	GO:0016051	9	0	0	0	0	0
*	protein targeting to Golgi	GO:0000042	5	3	3	2	3	0
*	dUTP metabolic process	GO:0046080	5	1	1	1	1	1
*	regulation of DNA-templated transcription, elongation	GO:0032784	5	3	3	1	2	2
*	carbon utilization	GO:0015976	5	3	2	1	0	0
*	organelle organization	GO:0006996	4	1	1	2	1	0
*	positive regulation of ubiquitin protein ligase activity	GO:1904668	4	2	2	2	2	2
*	cellular glucose homeostasis	GO:0001678	4	1	1	2	2	0
*	L-phenylalanine biosynthetic process	GO:0009094	4	1	1	0	1	1
*	poly(A)+ mRNA export from nucleus	GO:0016973	3	1	1	1	1	1
*	spindle organization	GO:0007051	3	0	1	1	1	1
*	regulation of DNA repair	GO:0006282	2	1	0	1	1	1
*	clathrin coat assembly	GO:0048268	2	1	1	1	1	1
*	S-adenosylhomocysteine catabolic process	GO:0019510	2	1	1	1	1	1
*	cell growth	GO:0016049	2	1	0	1	1	0
*	cellular response to extracellular stimulus	GO:0031668	2	1	0	1	1	0
*	isopentenyl diphosphate biosynthetic process, methylerythritol 4-phosphate pathway	GO:0019288	2	1	1	1	1	1
*	dimethylallyl diphosphate biosynthetic process	GO:0050992	2	1	1	1	1	1
*	L-phenylalanine catabolic process	GO:0006559	2	1	1	1	1	0
*	tyrosine metabolic process	GO:0006570	2	1	1	1	1	0
*	gene silencing by RNA	GO:0031047	2	1	1	0	0	1
*	protein autophosphorylation	GO:0046777	2	1	1	1	1	1
*	detection of hypoxia	GO:0070483	2	1	1	1	1	1
*	deoxyribonucleotide catabolic process	GO:0009264	2	1	1	1	1	0
*	alpha-tubulin acetylation	GO:0071929	2	1	1	0	1	0
*	spliceosomal complex assembly	GO:0000245	2	0	0	1	1	1
*	CAAX-box protein processing	GO:0071586	2	1	1	1	1	0
*	positive regulation of autophagy	GO:0010508	2	1	1	0	0	0
*	folic acid-containing compound metabolic process	GO:0006760	2	1	1	1	1	1
*	phosphatidylinositol-3-phosphate biosynthetic process	GO:0036092	2	0	0	1	1	0
*	rRNA methylation	GO:0031167	2	1	1	0	1	1
*	polyphosphate biosynthetic process	GO:0006799	2	0	0	0	0	1
*	inner dynein arm assembly	GO:0036159	2	1	1	1	1	1
*	DNA-templated transcription, termination	GO:0006353	2	0	0	1	1	0
*	glycerophospholipid catabolic process	GO:0046475	2	1	1	0	0	0
*	ketone body catabolic process	GO:0046952	2	0	0	1	0	0
*	protein farnesylation	GO:0018343	2	1	1	1	1	1
*	regulation of cell proliferation	GO:0042127	2	1	1	1	1	1
*	aerobic respiration	GO:0009060	2	0	1	0	0	0
*	cytolysis	GO:0019835	1	0	0	0	0	0
*	defense response to Gram-negative bacterium	GO:0050829	1	0	0	0	0	0
*	regulation of protein phosphorylation	GO:0001932	1	0	0	0	0	0
*	mitochondrion organization	GO:0007005	1	0	0	0	0	0
*	superoxide anion generation	GO:0042554	1	0	0	0	0	0
*	regulation of proton transport	GO:0010155	1	0	0	0	0	0
*	peptidyl-glutamic acid carboxylation	GO:0017187	1	0	0	0	0	0
*	response to hormone	GO:0009725	1	0	0	0	0	0
*	regulation of DNA-templated transcription, termination	GO:0031554	1	0	0	0	0	0
*	transcription antitermination	GO:0031564	1	0	0	0	0	0
*	membrane assembly	GO:0071709	1	0	0	0	0	0
*	chloroplast accumulation movement	GO:0009904	1	0	0	0	0	0
*	bacterial-type flagellum-dependent cell motility	GO:0071973	1	0	0	0	0	0
*	myo-inositol hexakisphosphate biosynthetic process	GO:0010264	1	0	0	0	0	0
*	homophilic cell adhesion via plasma membrane adhesion molecules	GO:0007156	1	0	0	0	0	0
	oxidation-reduction process	GO:0055114	382	556	468	439	468	320
	protein phosphorylation	GO:0006468	309	641	419	249	201	112
	transmembrane transport	GO:0055085	237	250	196	179	213	128
	metabolic process	GO:0008152	233	277	247	248	245	181
	proteolysis	GO:0006508	170	185	168	172	127	85
	transport	GO:0006810	139	129	111	100	99	60
	regulation of transcription, DNA-templated	GO:0006355	131	165	149	116	130	82
	translation	GO:0006412	114	151	153	141	140	134
	ion transport	GO:0006811	96	66	49	16	4	13
	carbohydrate metabolic process	GO:0005975	89	106	94	175	152	73
	lipid metabolic process	GO:0006629	82	74	64	66	64	39
	protein folding	GO:0006457	64	81	71	65	61	66
	intracellular protein transport	GO:0006886	62	62	66	53	57	51
	cell redox homeostasis	GO:0045454	50	67	66	62	58	48
	biosynthetic process	GO:0009058	49	49	50	45	48	35
	microtubule-based movement	GO:0007018	48	59	57	37	28	18
	vesicle-mediated transport	GO:0016192	47	46	40	37	41	38
	protein dephosphorylation	GO:0006470	46	48	49	37	34	19
	DNA repair	GO:0006281	44	93	77	81	66	62
	RNA processing	GO:0006396	42	60	55	48	45	47
	transcription, DNA-templated	GO:0006351	34	40	38	40	42	36
	photosynthesis	GO:0015979	34	36	37	34	35	34
	ubiquitin-dependent protein catabolic process	GO:0006511	33	35	36	33	33	29
	tRNA aminoacylation for protein translation	GO:0006418	32	33	30	30	32	31
	DNA replication	GO:0006260	28	40	35	39	36	36
	nucleobase-containing compound metabolic process	GO:0006139	26	34	27	22	25	24
	small GTPase mediated signal transduction	GO:0007264	26	36	33	22	24	21
	protein transport	GO:0015031	23	23	21	20	21	22
	DNA integration	GO:0015074	23	37	8	3	1	5
	rRNA processing	GO:0006364	23	28	25	23	24	25
	protein deubiquitination	GO:0016579	21	23	23	22	18	13
	fatty acid biosynthetic process	GO:0006633	21	24	22	22	27	14
	photosynthesis, light harvesting	GO:0009765	21	25	43	19	24	14
	potassium ion transport	GO:0006813	19	21	19	8	9	12
	translational initiation	GO:0006413	19	14	12	14	13	13
	glycolytic process	GO:0006096	19	20	20	22	21	14
	dephosphorylation	GO:0016311	18	25	24	15	18	7
	mRNA splicing, via spliceosome	GO:0000398	18	22	23	21	21	20
	protein peptidyl-prolyl isomerization	GO:0000413	17	29	26	20	21	25
	tricarboxylic acid cycle	GO:0006099	17	13	13	10	14	12
	mRNA processing	GO:0006397	17	19	18	14	17	14
	response to stress	GO:0006950	17	16	19	24	18	9
	tRNA processing	GO:0008033	16	22	22	21	17	27
	RNA modification	GO:0009451	16	25	22	21	19	30
	signal transduction	GO:0007165	15	64	36	10	9	10
	cation transport	GO:0006812	15	24	17	24	27	14
	response to oxidative stress	GO:0006979	15	16	14	12	16	10
	pseudouridine synthesis	GO:0001522	15	26	27	20	17	27
	microtubule-based process	GO:0007017	15	12	12	5	8	8
	ribosome biogenesis	GO:0042254	14	18	20	17	17	15
	proteolysis involved in cellular protein catabolic process	GO:0051603	14	16	16	14	16	16
	ATP hydrolysis coupled proton transport	GO:0015991	13	15	14	10	11	12
	ATP synthesis coupled proton transport	GO:0015986	13	13	13	9	12	11
	translational elongation	GO:0006414	13	9	10	8	13	7
	intracellular signal transduction	GO:0035556	13	143	104	7	6	8
	metal ion transport	GO:0030001	12	25	20	13	14	12
	mismatch repair	GO:0006298	12	11	11	10	12	11
	multicellular organism development	GO:0007275	12	12	14	12	14	6
	iron-sulfur cluster assembly	GO:0016226	12	12	11	15	13	11
	vacuolar transport	GO:0007034	12	8	8	7	7	7
	methylation	GO:0032259	12	25	24	18	19	14
	DNA recombination	GO:0006310	12	42	23	23	17	15
	cellular protein modification process	GO:0006464	12	24	21	10	11	8
	cellular amino acid metabolic process	GO:0006520	12	16	16	14	16	11
	isoprenoid biosynthetic process	GO:0008299	12	11	10	9	10	7
	DNA-templated transcription, initiation	GO:0006352	11	10	10	12	12	10
	phospholipid biosynthetic process	GO:0008654	11	9	8	9	7	6
	protein catabolic process	GO:0030163	11	8	7	10	8	4
	phosphatidylinositol phosphorylation	GO:0046854	11	9	10	8	7	9
	DNA topological change	GO:0006265	11	8	9	11	9	10
	tRNA aminoacylation	GO:0043039	10	10	10	8	10	9
	regulation of transcription from RNA polymerase II promoter	GO:0006357	10	23	19	15	13	8
	nucleosome assembly	GO:0006334	10	40	21	6	12	4
	cyclic nucleotide biosynthetic process	GO:0009190	10	139	102	5	4	4
	nitrogen compound metabolic process	GO:0006807	10	17	13	13	14	10
	cellular metabolic process	GO:0044237	9	13	14	9	8	5
	phosphate ion transport	GO:0006817	9	12	5	4	4	2
	nucleotide-excision repair	GO:0006289	9	14	12	16	13	11
	transcription initiation from RNA polymerase II promoter	GO:0006367	9	8	10	9	8	7
	protein glycosylation	GO:0006486	8	10	8	17	21	6
	DNA replication initiation	GO:0006270	8	8	9	8	8	11
	pentose-phosphate shunt	GO:0006098	8	6	6	6	3	5
	microtubule cytoskeleton organization	GO:0000226	8	7	6	5	5	5
	DNA metabolic process	GO:0006259	8	10	10	12	6	9
	glycerol ether metabolic process	GO:0006662	8	13	15	14	14	14
	amino acid transmembrane transport	GO:0003333	8	9	8	9	17	3
	ammonium transport	GO:0015696	7	10	11	6	4	4
	protein methylation	GO:0006479	7	7	6	4	8	7
	nucleoside metabolic process	GO:0009116	7	15	14	13	9	10
	cell cycle	GO:0007049	7	12	14	10	11	9
	vesicle docking involved in exocytosis	GO:0006904	7	7	7	7	6	4
	SRP-dependent cotranslational protein targeting to membrane	GO:0006614	7	9	9	10	10	7
	porphyrin-containing compound biosynthetic process	GO:0006779	7	9	9	10	9	10
	riboflavin biosynthetic process	GO:0009231	7	8	8	6	8	7
	protein metabolic process	GO:0019538	7	10	11	5	5	5
	base-excision repair	GO:0006284	7	8	7	7	10	5
	chlorophyll biosynthetic process	GO:0015995	7	9	9	6	7	8
	gluconeogenesis	GO:0006094	7	3	6	6	4	2
	chloride transport	GO:0006821	6	7	6	8	8	4
	folic acid-containing compound biosynthetic process	GO:0009396	6	8	7	6	5	6
	double-strand break repair via homologous recombination	GO:0000724	6	10	7	6	4	6
	electron transport chain	GO:0022900	6	14	13	7	7	4
	ammonium transmembrane transport	GO:0072488	6	8	9	5	1	4
	ER to Golgi vesicle-mediated transport	GO:0006888	6	7	8	5	8	10
	polysaccharide catabolic process	GO:0000272	6	3	3	4	3	3
	cysteine biosynthetic process from serine	GO:0006535	6	6	7	8	6	7
	sodium ion transport	GO:0006814	6	9	5	7	7	7
	tetrapyrrole biosynthetic process	GO:0033014	6	7	8	7	6	4
	carbohydrate phosphorylation	GO:0046835	6	4	4	5	3	1
	microtubule nucleation	GO:0007020	6	6	6	6	5	6
	spliceosomal snRNP assembly	GO:0000387	6	6	5	5	5	4
	chromatin remodeling	GO:0006338	6	9	8	6	5	5
	glycogen biosynthetic process	GO:0005978	6	3	4	4	4	4
	carboxylic acid metabolic process	GO:0019752	6	9	8	11	13	6
	malate metabolic process	GO:0006108	6	11	7	8	11	9
	'de novo' pyrimidine nucleobase biosynthetic process	GO:0006207	6	5	6	5	5	4
	proteasome assembly	GO:0043248	6	7	7	4	6	2
	pyrimidine nucleotide biosynthetic process	GO:0006221	6	4	4	5	5	3
	drug transmembrane transport	GO:0006855	6	16	9	13	8	9
	pyruvate metabolic process	GO:0006090	6	3	4	2	2	4
	autophagy	GO:0006914	6	7	5	5	6	4
	NAD biosynthetic process	GO:0009435	6	6	6	5	6	5
	lysine biosynthetic process via diaminopimelate	GO:0009089	6	7	7	7	7	6
	ATP metabolic process	GO:0046034	6	4	5	3	4	3
	arginine biosynthetic process	GO:0006526	5	5	5	7	5	5
	translational termination	GO:0006415	5	5	7	4	4	5
	purine nucleotide biosynthetic process	GO:0006164	5	5	6	4	5	5
	chromosome organization	GO:0051276	5	4	6	5	5	4
	aromatic amino acid family biosynthetic process	GO:0009073	5	6	7	5	9	6
	tRNA modification	GO:0006400	5	8	9	9	7	12
	tRNA wobble uridine modification	GO:0002098	5	5	4	5	5	5
	cell morphogenesis	GO:0000902	5	4	3	3	2	4
	phospholipid transport	GO:0015914	5	4	4	1	3	1
	fatty acid metabolic process	GO:0006631	5	8	7	7	7	3
	proline biosynthetic process	GO:0006561	5	5	4	5	5	5
	cellular amino acid biosynthetic process	GO:0008652	5	6	5	6	6	4
	tRNA methylation	GO:0030488	5	6	6	5	3	4
	CTP biosynthetic process	GO:0006241	5	5	5	4	3	4
	branched-chain amino acid biosynthetic process	GO:0009082	5	4	4	4	4	4
	histidine biosynthetic process	GO:0000105	5	7	7	8	7	7
	tryptophan metabolic process	GO:0006568	5	4	4	5	4	4
	exocytosis	GO:0006887	5	5	5	4	5	3
	glucose metabolic process	GO:0006006	5	4	4	5	5	4
	Golgi vesicle transport	GO:0048193	5	5	4	4	4	3
	intra-Golgi vesicle-mediated transport	GO:0006891	5	5	5	4	4	4
	phosphorylation	GO:0016310	5	17	15	9	9	9
	aromatic amino acid family metabolic process	GO:0009072	5	4	2	3	4	1
	phosphatidylinositol dephosphorylation	GO:0046856	4	4	4	1	1	1
	guanosine tetraphosphate metabolic process	GO:0015969	4	3	3	2	4	4
	histone deacetylation	GO:0016575	4	3	3	4	3	2
	post-chaperonin tubulin folding pathway	GO:0007023	4	3	3	3	2	2
	fatty acid beta-oxidation	GO:0006635	4	4	3	4	5	1
	regulation of mitotic metaphase/anaphase transition	GO:0030071	4	3	3	3	3	1
	mRNA cleavage	GO:0006379	4	5	5	4	2	4
	superoxide metabolic process	GO:0006801	4	6	7	6	6	5
	defense response	GO:0006952	4	5	3	4	0	1
	protein refolding	GO:0042026	4	4	3	2	3	3
	cilium movement	GO:0003341	4	3	3	3	1	2
	terpenoid biosynthetic process	GO:0016114	4	4	4	4	4	4
	calcium ion transmembrane transport	GO:0070588	4	14	7	2	1	3
	galactose metabolic process	GO:0006012	4	5	5	5	2	3
	ubiquinone biosynthetic process	GO:0006744	4	6	5	6	6	4
	double-strand break repair	GO:0006302	4	1	3	3	4	4
	histone modification	GO:0016570	4	5	5	5	5	5
	carotenoid biosynthetic process	GO:0016117	4	6	5	5	5	5
	nucleoside diphosphate phosphorylation	GO:0006165	4	4	4	3	2	3
	GTP biosynthetic process	GO:0006183	4	4	4	3	2	3
	UTP biosynthetic process	GO:0006228	4	4	4	3	2	3
	glycerol-3-phosphate metabolic process	GO:0006072	4	6	5	5	6	4
	chromatin organization	GO:0006325	4	4	5	4	4	4
	nuclear-transcribed mRNA poly(A) tail shortening	GO:0000289	4	3	3	2	2	1
	phosphate-containing compound metabolic process	GO:0006796	4	3	2	2	3	1
	protein processing	GO:0016485	4	4	5	3	4	3
	'de novo' IMP biosynthetic process	GO:0006189	4	6	6	5	6	4
	photosystem II assembly	GO:0010207	4	4	4	4	4	4
	RNA methylation	GO:0001510	4	7	6	4	5	3
	signal peptide processing	GO:0006465	4	3	4	4	5	3
	nitrate assimilation	GO:0042128	4	4	4	5	5	4
	cytoskeleton organization	GO:0007010	4	5	3	2	2	1
	inositol phosphate dephosphorylation	GO:0046855	4	3	3	2	2	1
	response to heat	GO:0009408	4	4	4	2	3	3
	methionine biosynthetic process	GO:0009086	4	4	3	4	5	3
	mRNA catabolic process	GO:0006402	3	3	3	2	1	3
	tubulin complex assembly	GO:0007021	3	2	2	2	2	1
	carbon fixation	GO:0015977	3	3	2	2	2	2
	phenylalanyl-tRNA aminoacylation	GO:0006432	3	3	3	2	3	3
	cilium assembly	GO:0060271	3	8	8	2	0	1
	spindle assembly	GO:0051225	3	3	3	0	0	0
	sulfate assimilation	GO:0000103	3	3	3	5	2	2
	asparagine biosynthetic process	GO:0006529	3	3	3	3	2	3
	removal of superoxide radicals	GO:0019430	3	2	2	2	2	1
	GPI anchor biosynthetic process	GO:0006506	3	7	7	5	0	9
	attachment of GPI anchor to protein	GO:0016255	3	3	3	3	0	3
	cytochrome complex assembly	GO:0017004	3	2	2	2	2	0
	response to ATP	GO:0033198	3	0	0	0	0	3
	cation transmembrane transport	GO:0098655	3	0	0	0	0	3
	glycyl-tRNA aminoacylation	GO:0006426	3	2	2	2	2	2
	regulation of ARF protein signal transduction	GO:0032012	3	3	3	2	4	3
	transcription elongation from RNA polymerase II promoter	GO:0006368	3	4	4	4	4	4
	telomere maintenance	GO:0000723	3	12	5	4	3	4
	trehalose biosynthetic process	GO:0005992	3	4	3	2	3	4
	COPII vesicle coating	GO:0048208	3	4	3	0	1	1
	dolichol-linked oligosaccharide biosynthetic process	GO:0006488	3	2	2	2	2	1
	tRNA splicing, via endonucleolytic cleavage and ligation	GO:0006388	3	4	3	3	1	2
	phosphatidylinositol-mediated signaling	GO:0048015	3	3	4	3	3	2
	tryptophan biosynthetic process	GO:0000162	3	3	3	4	3	3
	iron ion transport	GO:0006826	3	4	3	5	7	1
	cellular iron ion homeostasis	GO:0006879	3	4	4	5	7	1
	regulation of DNA replication	GO:0006275	3	1	3	2	2	1
	thiamine biosynthetic process	GO:0009228	3	5	6	4	5	3
	mitotic chromosome condensation	GO:0007076	3	5	4	3	3	3
	mRNA 3'-end processing	GO:0031124	3	2	2	3	2	2
	mitotic sister chromatid cohesion	GO:0007064	3	5	5	6	5	4
	retrograde transport, endosome to Golgi	GO:0042147	3	3	2	3	2	2
	phosphorelay signal transduction system	GO:0000160	3	23	20	12	12	12
	regulation of transcription from RNA polymerase III promoter	GO:0006359	3	3	3	2	2	2
	proteasome-mediated ubiquitin-dependent protein catabolic process	GO:0043161	3	3	3	2	3	3
	protein insertion into membrane	GO:0051205	3	5	5	4	4	4
	phosphatidylinositol metabolic process	GO:0046488	3	3	3	3	3	3
	aromatic amino acid transport	GO:0015801	3	1	1	2	1	2
	cobalamin biosynthetic process	GO:0009236	3	5	2	3	2	2
	endocytosis	GO:0006897	3	2	2	2	2	0
	protein import into nucleus	GO:0006606	3	2	3	2	1	1
	organic substance metabolic process	GO:0071704	3	4	3	4	4	3
	nucleotide catabolic process	GO:0009166	3	3	2	5	0	2
	acetyl-CoA biosynthetic process from pyruvate	GO:0006086	3	4	4	4	4	2
	lipoate biosynthetic process	GO:0009107	3	5	5	4	5	5
	retrograde vesicle-mediated transport, Golgi to ER	GO:0006890	3	4	4	5	4	3
	chlorophyll catabolic process	GO:0015996	3	3	6	3	3	1
	alanyl-tRNA aminoacylation	GO:0006419	3	2	2	1	2	3
	cytokinesis	GO:0000910	3	1	1	0	2	0
	glycerol metabolic process	GO:0006071	3	2	2	1	2	1
	lipid catabolic process	GO:0016042	3	11	8	4	4	3
	histone acetylation	GO:0016573	3	4	4	4	4	3
	pteridine-containing compound metabolic process	GO:0042558	3	2	2	4	1	2
	regulation of protein catabolic process	GO:0042176	3	3	3	3	3	3
	histidyl-tRNA aminoacylation	GO:0006427	2	0	2	2	2	2
	sulfate transport	GO:0008272	2	7	6	11	7	2
	leucyl-tRNA aminoacylation	GO:0006429	2	2	2	2	2	2
	one-carbon metabolic process	GO:0006730	2	4	5	1	3	2
	GDP-mannose biosynthetic process	GO:0009298	2	2	2	1	5	2
	anaphase-promoting complex-dependent catabolic process	GO:0031145	2	2	2	2	2	1
	protein sumoylation	GO:0016925	2	5	1	2	1	1
	amine metabolic process	GO:0009308	2	3	2	2	4	0
	protein neddylation	GO:0045116	2	2	2	2	2	2
	cellular response to phosphate starvation	GO:0016036	2	1	1	2	1	0
	peptidyl-diphthamide biosynthetic process from peptidyl-histidine	GO:0017183	2	2	2	2	2	2
	valyl-tRNA aminoacylation	GO:0006438	2	2	2	2	2	2
	double-strand break repair via nonhomologous end joining	GO:0006303	2	3	3	2	2	2
	peptidyl-lysine modification to peptidyl-hypusine	GO:0008612	2	3	2	2	2	3
	tRNA 3'-trailer cleavage	GO:0042779	2	1	1	2	2	1
	protein geranylgeranylation	GO:0018344	2	2	2	2	2	2
	protein targeting	GO:0006605	2	4	4	3	3	1
	protein import	GO:0017038	2	3	2	3	2	1
	glutamine biosynthetic process	GO:0006542	2	4	4	3	4	0
	protein N-linked glycosylation	GO:0006487	2	2	2	3	4	1
	rRNA modification	GO:0000154	2	2	2	2	1	2
	L-serine biosynthetic process	GO:0006564	2	6	4	4	4	2
	RNA catabolic process	GO:0006401	2	2	3	3	5	3
	7-methylguanosine mRNA capping	GO:0006370	2	2	1	1	1	1
	glycerol-3-phosphate catabolic process	GO:0046168	2	5	3	3	3	2
	respiratory electron transport chain	GO:0022904	2	2	3	1	1	2
	nuclear-transcribed mRNA catabolic process, nonsense-mediated decay	GO:0000184	2	3	3	2	0	1
	intracellular transport	GO:0046907	2	2	2	3	2	2
	glycine catabolic process	GO:0006546	2	2	2	4	2	2
	mitotic nuclear division	GO:0007067	2	1	1	3	2	2
	protein prenylation	GO:0018342	2	2	2	2	2	3
	smoothened signaling pathway	GO:0007224	2	0	0	0	0	3
	seryl-tRNA aminoacylation	GO:0006434	2	3	2	2	2	2
	phospholipid metabolic process	GO:0006644	2	3	4	6	3	2
	threonyl-tRNA aminoacylation	GO:0006435	2	2	2	2	2	1
	purine nucleobase biosynthetic process	GO:0009113	2	3	2	1	2	2
	prolyl-tRNA aminoacylation	GO:0006433	2	2	2	4	2	2
	lipid A biosynthetic process	GO:0009245	2	5	2	2	1	1
	RNA metabolic process	GO:0016070	2	2	2	1	2	2
	mRNA cis splicing, via spliceosome	GO:0045292	2	2	2	2	2	2
	asparaginyl-tRNA aminoacylation	GO:0006421	2	1	1	1	1	2
	ergosterol biosynthetic process	GO:0006696	2	2	2	1	2	2
	NADP biosynthetic process	GO:0006741	2	3	3	3	2	2
	NAD metabolic process	GO:0019674	2	3	3	2	2	2
	vitamin B6 biosynthetic process	GO:0042819	2	2	2	2	1	2
	pyridoxal phosphate biosynthetic process	GO:0042823	2	2	2	2	1	2
	isoleucyl-tRNA aminoacylation	GO:0006428	2	2	2	2	2	2
	cysteinyl-tRNA aminoacylation	GO:0006423	2	2	1	1	2	2
	vacuole organization	GO:0007033	2	0	0	1	2	0
	ATP-dependent chromatin remodeling	GO:0043044	2	2	3	2	2	2
	methionyl-tRNA aminoacylation	GO:0006431	2	2	2	2	2	2
	translational frameshifting	GO:0006452	2	1	2	1	1	1
	positive regulation of translational elongation	GO:0045901	2	1	2	1	1	1
	positive regulation of translational termination	GO:0045905	2	1	2	1	1	1
	coenzyme A biosynthetic process	GO:0015937	2	3	2	3	3	2
	mitochondrial electron transport, ubiquinol to cytochrome c	GO:0006122	2	2	3	3	5	2
	magnesium ion transport	GO:0015693	2	4	3	5	2	1
	mature ribosome assembly	GO:0042256	2	2	2	2	2	2
	methionine metabolic process	GO:0006555	2	1	1	2	1	1
	isoleucine biosynthetic process	GO:0009097	2	2	2	1	3	2
	copper ion transmembrane transport	GO:0035434	2	4	5	2	1	1
	transcription from RNA polymerase II promoter	GO:0006366	2	3	3	2	2	2
	glutathione biosynthetic process	GO:0006750	2	2	2	2	2	2
	glutamate biosynthetic process	GO:0006537	2	2	2	2	2	1
	pantothenate biosynthetic process	GO:0015940	2	2	3	2	2	3
	DNA-dependent DNA replication	GO:0006261	2	4	0	4	2	3
	protein secretion	GO:0009306	2	3	3	2	1	3
	branched-chain amino acid metabolic process	GO:0009081	2	1	2	2	2	2
	nucleotide biosynthetic process	GO:0009165	2	3	3	2	3	4
	Mo-molybdopterin cofactor biosynthetic process	GO:0006777	2	7	7	6	6	5
	lysyl-tRNA aminoacylation	GO:0006430	2	2	2	1	2	2
	macromolecule modification	GO:0043412	2	3	2	2	4	3
	protein import into mitochondrial matrix	GO:0030150	2	3	2	3	3	2
	fructose 6-phosphate metabolic process	GO:0006002	2	3	3	3	3	2
	glutathione metabolic process	GO:0006749	2	1	1	3	2	1
	tetrahydrobiopterin biosynthetic process	GO:0006729	2	2	2	1	3	2
	peroxisome fission	GO:0016559	2	2	2	1	2	2
	protein targeting to peroxisome	GO:0006625	2	2	1	2	2	2
	nuclear-transcribed mRNA catabolic process	GO:0000956	2	4	4	4	3	4
	deoxyribonucleotide biosynthetic process	GO:0009263	2	2	2	3	3	2
	glycine metabolic process	GO:0006544	2	4	4	3	3	4
	ATP synthesis coupled electron transport	GO:0042773	2	2	3	1	1	1
	anion transport	GO:0006820	2	1	0	1	1	3
	tryptophanyl-tRNA aminoacylation	GO:0006436	2	2	2	1	3	2
	ribosomal small subunit biogenesis	GO:0042274	2	1	1	0	2	2
	tRNA thio-modification	GO:0034227	2	3	2	2	3	0
	protein retention in ER lumen	GO:0006621	2	3	3	2	2	2
	mRNA polyadenylation	GO:0006378	2	2	2	1	1	3
	mitochondrial pyruvate transport	GO:0006850	2	2	2	2	2	2
	glutamyl-tRNA aminoacylation	GO:0006424	2	2	2	1	2	2
	pentose-phosphate shunt, non-oxidative branch	GO:0009052	2	2	2	2	3	2
	D-ribose metabolic process	GO:0006014	1	3	2	3	2	2
	citrate metabolic process	GO:0006101	1	1	2	1	1	1
	xylulose metabolic process	GO:0005997	1	1	1	1	1	0
	calcium ion transport	GO:0006816	1	4	9	2	2	1
	monoubiquitinated histone H2A deubiquitination	GO:0035522	1	1	1	1	1	1
	protein kinase C-activating G-protein coupled receptor signaling pathway	GO:0007205	1	2	2	2	2	2
	sister chromatid cohesion	GO:0007062	1	2	2	1	1	1
	purine ribonucleoside monophosphate biosynthetic process	GO:0009168	1	1	1	1	1	1
	IMP salvage	GO:0032264	1	1	1	1	1	1
	protein processing involved in protein targeting to mitochondrion	GO:0006627	1	3	4	1	2	2
	cytoplasmic microtubule organization	GO:0031122	1	1	1	1	1	1
	tRNA threonylcarbamoyladenosine modification	GO:0002949	1	3	3	3	2	2
	transcription initiation from RNA polymerase III promoter	GO:0006384	1	1	1	2	1	1
	cell volume homeostasis	GO:0006884	1	1	0	1	0	0
	RNA polymerase I transcriptional preinitiation complex assembly	GO:0001188	1	1	1	1	0	1
	transcription from RNA polymerase I promoter	GO:0006360	1	1	1	1	0	1
	methylglyoxal catabolic process to D-lactate via S-lactoyl-glutathione	GO:0019243	1	1	1	1	2	1
	histone H4 acetylation	GO:0043967	1	1	1	1	1	1
	histone H2A acetylation	GO:0043968	1	1	1	1	1	1
	lipid storage	GO:0019915	1	1	1	1	1	1
	protein demethylation	GO:0006482	1	1	1	1	1	1
	DNA replication-independent nucleosome assembly	GO:0006336	1	0	0	1	1	1
	ethanol oxidation	GO:0006069	1	2	1	0	1	1
	auxin homeostasis	GO:0010252	1	1	1	1	1	3
	root development	GO:0048364	1	1	1	1	1	3
	negative regulation of gluconeogenesis	GO:0045721	1	1	1	1	1	0
	peptidyl-tyrosine sulfation	GO:0006478	1	1	1	2	0	0
	D-amino acid catabolic process	GO:0019478	1	2	1	1	1	1
	sulfur compound metabolic process	GO:0006790	1	1	1	1	1	1
	leucine biosynthetic process	GO:0009098	1	2	2	2	2	3
	heme oxidation	GO:0006788	1	2	2	3	2	1
	DNA replication, Okazaki fragment processing	GO:0033567	1	1	1	0	1	2
	glucose catabolic process	GO:0006007	1	1	1	2	2	1
	actin filament depolymerization	GO:0030042	1	1	1	1	1	1
	glutaminyl-tRNA aminoacylation	GO:0006425	1	1	1	1	1	1
	fructose metabolic process	GO:0006000	1	2	2	2	1	1
	fructose 2,6-bisphosphate metabolic process	GO:0006003	1	2	2	2	1	2
	ion transmembrane transport	GO:0034220	1	1	1	1	1	1
	oxidative single-stranded RNA demethylation	GO:0035553	1	1	1	1	1	1
	regulation of translation	GO:0006417	1	1	1	2	1	1
	cellular response to stress	GO:0033554	1	1	1	2	1	1
	positive regulation of kinase activity	GO:0033674	1	1	1	2	1	1
	negative regulation of organ growth	GO:0046621	1	1	1	0	0	1
	ribosomal large subunit export from nucleus	GO:0000055	1	1	1	1	1	0
	actin cytoskeleton organization	GO:0030036	1	1	1	1	1	0
	ribosomal large subunit biogenesis	GO:0042273	1	1	1	1	1	0
	inositol biosynthetic process	GO:0006021	1	1	1	1	1	1
	microtubule severing	GO:0051013	1	2	2	0	0	0
	regulation of gene expression	GO:0010468	1	1	1	1	1	1
	chromatin assembly or disassembly	GO:0006333	1	1	1	1	1	1
	molybdopterin cofactor biosynthetic process	GO:0032324	1	1	1	1	1	1
	mRNA export from nucleus	GO:0006406	1	3	2	1	2	0
	uracil salvage	GO:0006223	1	1	1	1	1	1
	'de novo' UMP biosynthetic process	GO:0044205	1	1	1	1	1	1
	protein targeting to mitochondrion	GO:0006626	1	1	1	1	1	0
	DNA ligation involved in DNA repair	GO:0051103	1	4	4	7	3	2
	DNA biosynthetic process	GO:0071897	1	1	1	2	3	1
	adenine salvage	GO:0006168	1	1	1	1	1	0
	ubiquitin-dependent ERAD pathway	GO:0030433	1	0	1	0	1	0
	pexophagy	GO:0030242	1	0	0	1	0	1
	response to light stimulus	GO:0009416	1	1	1	1	1	0
	protein import into chloroplast thylakoid membrane	GO:0045038	1	1	1	1	1	0
	fumarate metabolic process	GO:0006106	1	1	1	1	1	1
	vesicle docking	GO:0048278	1	2	2	1	1	1
	protein N-linked glycosylation via asparagine	GO:0018279	1	1	1	1	1	0
	regulation of RNA metabolic process	GO:0051252	1	1	1	2	3	1
	TOR signaling	GO:0031929	1	1	1	1	1	1
	cell differentiation	GO:0030154	1	1	1	1	1	1
	very long-chain fatty acid biosynthetic process	GO:0042761	1	1	1	1	1	1
	plant organ development	GO:0099402	1	1	1	1	1	1
	flavonoid biosynthetic process	GO:0009813	1	2	2	3	2	1
	cytidine deamination	GO:0009972	1	1	1	2	1	1
	starch catabolic process	GO:0005983	1	1	1	0	0	0
	reciprocal meiotic recombination	GO:0007131	1	2	2	1	1	0
	steroid biosynthetic process	GO:0006694	1	6	4	2	2	4
	mRNA transport	GO:0051028	1	1	1	1	1	1
	sucrose metabolic process	GO:0005985	1	1	1	2	3	0
	threonine metabolic process	GO:0006566	1	2	1	1	1	1
	lipid biosynthetic process	GO:0008610	1	2	2	1	1	0
	proline catabolic process	GO:0006562	1	2	3	1	1	1
	DNA replication, synthesis of RNA primer	GO:0006269	1	2	2	2	2	2
	rRNA metabolic process	GO:0016072	1	1	1	1	1	1
	ncRNA processing	GO:0034470	1	1	1	1	1	1
	outer dynein arm assembly	GO:0036158	1	2	1	1	2	0
	regulation of lipid kinase activity	GO:0043550	1	1	1	1	1	0
	isocitrate metabolic process	GO:0006102	1	1	1	1	1	2
	7-methylguanosine RNA capping	GO:0009452	1	2	1	1	1	0
	thiamine metabolic process	GO:0006772	1	1	1	1	1	1
	thiamine diphosphate biosynthetic process	GO:0009229	1	1	1	1	1	1
	regulation of gene expression, epigenetic	GO:0040029	1	1	1	1	1	1
	heme O biosynthetic process	GO:0048034	1	1	1	1	1	1
	defense response to fungus	GO:0050832	1	1	0	5	2	1
	tyrosyl-tRNA aminoacylation	GO:0006437	1	1	1	1	1	1
	response to sucrose	GO:0009744	1	1	1	1	1	1
	cellular response to nitrogen levels	GO:0043562	1	1	1	1	1	1
	protein depalmitoylation	GO:0002084	1	1	1	1	1	1
	cleavage involved in rRNA processing	GO:0000469	1	1	1	1	2	1
	pyrimidine nucleobase biosynthetic process	GO:0019856	1	1	1	1	1	1
	peptide biosynthetic process	GO:0043043	1	2	2	1	2	1
	glutamine metabolic process	GO:0006541	1	3	4	3	4	2
	regulation of cell cycle	GO:0051726	1	4	5	4	3	4
	starch metabolic process	GO:0005982	1	1	2	3	2	2
	circadian rhythm	GO:0007623	1	1	2	3	2	2
	regulation of GTPase activity	GO:0043087	1	1	1	1	1	0
	formaldehyde catabolic process	GO:0046294	1	1	1	1	1	1
	protein arginylation	GO:0016598	1	1	1	1	1	1
	regulation of sequence-specific DNA binding transcription factor activity	GO:0051090	1	1	1	0	2	1
	inositol trisphosphate metabolic process	GO:0032957	1	3	3	3	2	0
	molybdate ion transport	GO:0015689	1	3	2	2	3	3
	(1->3)-beta-D-glucan biosynthetic process	GO:0006075	1	7	4	1	0	1
	pyrimidine nucleotide metabolic process	GO:0006220	1	0	0	1	0	1
	N-terminal protein myristoylation	GO:0006499	1	1	1	1	1	1
	heme biosynthetic process	GO:0006783	1	1	1	1	1	1
	regulation of translational initiation	GO:0006446	1	1	1	0	0	0
	threonine catabolic process	GO:0006567	1	0	0	0	1	1
	oligosaccharide metabolic process	GO:0009311	1	2	2	1	1	0
	mRNA splice site selection	GO:0006376	1	1	2	2	2	1
	primary metabolic process	GO:0044238	1	1	1	2	1	1
	acetyl-CoA biosynthetic process from acetate	GO:0019427	1	3	3	3	2	2
	aspartyl-tRNA aminoacylation	GO:0006422	1	1	1	1	1	1
	phylloquinone biosynthetic process	GO:0042372	1	1	2	2	2	1
	tetrahydrofolate biosynthetic process	GO:0046654	1	1	1	1	1	1
	C-terminal protein methylation	GO:0006481	1	0	1	1	2	1
	cysteine metabolic process	GO:0006534	1	1	1	1	1	1
	RNA splicing	GO:0008380	1	2	2	2	2	2
	DNA catabolic process, endonucleolytic	GO:0000737	1	2	2	2	2	2
	non-motile cilium assembly	GO:1905515	1	3	2	0	0	0
	glycosaminoglycan biosynthetic process	GO:0006024	1	1	1	4	0	1
	heparan sulfate proteoglycan biosynthetic process	GO:0015012	1	1	1	4	0	1
	GMP biosynthetic process	GO:0006177	1	1	1	1	1	1
	oligopeptide transport	GO:0006857	1	1	1	2	1	1
	polyamine biosynthetic process	GO:0006596	1	3	3	2	3	1
	spermine biosynthetic process	GO:0006597	1	1	1	0	1	1
	spermidine biosynthetic process	GO:0008295	1	1	1	1	2	1
	arginyl-tRNA aminoacylation	GO:0006420	1	1	1	1	1	2
	peptidyl-pyrromethane cofactor linkage	GO:0018160	1	1	1	1	1	1
	regulation of pH	GO:0006885	1	5	2	4	3	3
	pyridoxal 5'-phosphate salvage	GO:0009443	1	1	1	1	1	0
	biotin biosynthetic process	GO:0009102	1	1	1	1	1	1
	peptide metabolic process	GO:0006518	1	1	1	1	1	1
	histone exchange	GO:0043486	1	1	1	1	1	1
	purine ribonucleoside salvage	GO:0006166	1	3	2	2	1	1
	protein deneddylation	GO:0010388	1	12	1	1	1	1
	shikimate metabolic process	GO:0019632	1	0	0	0	0	1
	arginine biosynthetic process via ornithine	GO:0042450	1	1	1	1	1	1
	cellulose biosynthetic process	GO:0030244	1	1	3	1	1	0
	chromosome segregation	GO:0007059	1	10	7	3	1	0
	mitotic metaphase plate congression	GO:0007080	1	8	5	1	0	0
	attachment of mitotic spindle microtubules to kinetochore	GO:0051315	1	8	5	1	0	0
	protein deneddylation	GO:0000338	1	2	1	1	1	1
	pyridine nucleotide biosynthetic process	GO:0019363	1	1	1	1	1	1
	cofactor biosynthetic process	GO:0051188	1	1	1	1	1	1
	peroxisome organization	GO:0007031	1	2	1	2	3	1
	monovalent inorganic cation transport	GO:0015672	1	1	1	1	1	0
	protein oligomerization	GO:0051259	1	2	1	1	0	1
	tyrosine biosynthetic process	GO:0006571	1	1	1	1	1	1
	lipid transport	GO:0006869	1	1	1	1	1	1
	iron ion transmembrane transport	GO:0034755	1	1	1	2	2	0
	[2Fe-2S] cluster assembly	GO:0044571	1	1	1	1	1	1
	photosystem II stabilization	GO:0042549	1	1	1	2	2	1
	carbohydrate transport	GO:0008643	1	3	2	3	3	2
	mitotic DNA replication termination	GO:1902979	1	2	2	2	1	1
	'de novo' L-methionine biosynthetic process	GO:0071266	1	1	1	1	1	1
	menaquinone biosynthetic process	GO:0009234	1	2	2	2	2	2
	deadenylation-dependent decapping of nuclear-transcribed mRNA	GO:0000290	1	2	2	0	2	2
	positive regulation of catalytic activity	GO:0043085	1	2	2	1	2	1
	sulfate reduction	GO:0019419	1	1	1	0	1	0
	triglyceride biosynthetic process	GO:0019432	1	1	1	1	1	0
	purine nucleotide metabolic process	GO:0006163	1	3	3	1	2	1
	cell motility	GO:0048870	1	1	1	0	1	1
	protein repair	GO:0030091	1	3	2	1	2	1
	interstrand cross-link repair	GO:0036297	1	1	1	1	1	0
	threonine biosynthetic process	GO:0009088	1	1	1	0	1	1
	carbohydrate derivative biosynthetic process	GO:1901137	1	1	1	1	1	0
	spliceosomal tri-snRNP complex assembly	GO:0000244	1	1	1	1	1	1
	pyridoxine biosynthetic process	GO:0008615	1	1	1	1	1	0
	negative regulation of DNA recombination	GO:0045910	1	0	0	0	1	1
	N-glycan processing	GO:0006491	1	0	0	0	1	0
	transcription from RNA polymerase III promoter	GO:0006383	1	1	1	1	1	1
	antibiotic catabolic process	GO:0017001	1	0	0	0	0	1
	regulation of signal transduction	GO:0009966	1	2	2	2	2	2
	dTMP biosynthetic process	GO:0006231	1	1	1	1	1	1
	glycine biosynthetic process	GO:0006545	1	1	1	1	1	1
	glucose 6-phosphate metabolic process	GO:0051156	1	1	1	0	1	0
	mitochondrial fission	GO:0000266	1	1	1	1	0	1
	Golgi to plasma membrane transport	GO:0006893	1	1	1	2	1	0
	cellular modified amino acid biosynthetic process	GO:0042398	1	1	1	1	1	1
	protein import into mitochondrial outer membrane	GO:0045040	1	1	1	1	1	1
	phosphatidylserine biosynthetic process	GO:0006659	1	0	0	1	1	1
	glycine decarboxylation via glycine cleavage system	GO:0019464	1	1	1	1	1	1
	posttranslational protein targeting to membrane, translocation	GO:0031204	1	1	1	1	1	2
	RNA 3'-end processing	GO:0031123	1	1	1	1	1	1
	RNA polyadenylation	GO:0043631	1	1	1	1	1	1
	negative regulation of transcription from RNA polymerase III promoter	GO:0016480	1	1	1	1	1	1
	mitochondrial transport	GO:0006839	1	1	1	1	2	1
	autophagosome assembly	GO:0000045	1	1	0	1	1	0
	peptidyl-arginine N-methylation	GO:0035246	1	1	1	1	1	1
	centriole replication	GO:0007099	1	1	1	1	1	2
	centrosome duplication	GO:0051298	1	0	0	1	1	1
	conversion of methionyl-tRNA to N-formyl-methionyl-tRNA	GO:0071951	1	2	1	1	1	1
	protein deglycation	GO:0036525	1	1	1	1	1	1
	maturation of SSU-rRNA from tricistronic rRNA transcript (SSU-rRNA, 5.8S rRNA, LSU-rRNA)	GO:0000462	1	1	1	1	0	0
	nucleotide metabolic process	GO:0009117	1	1	1	1	1	1
	trehalose metabolic process	GO:0005991	1	1	1	2	1	1
	glycolipid biosynthetic process	GO:0009247	1	2	2	1	1	1
	developmental process	GO:0032502	1	1	1	1	1	1
	polysaccharide biosynthetic process	GO:0000271	1	0	0	0	0	1
	L-serine metabolic process	GO:0006563	1	3	3	3	2	3
	prenylcysteine catabolic process	GO:0030328	1	1	1	1	1	0
	cellular lipid metabolic process	GO:0044255	1	0	0	1	0	0
	ornithine metabolic process	GO:0006591	1	1	1	1	1	0
	nuclear-transcribed mRNA catabolic process, non-stop decay	GO:0070481	1	1	1	1	1	1
	nuclear-transcribed mRNA catabolic process, no-go decay	GO:0070966	1	1	1	1	1	1
	RNA surveillance	GO:0071025	1	1	1	1	1	1
	Golgi organization	GO:0007030	1	2	2	2	2	1
	histone lysine methylation	GO:0034968	1	1	1	0	0	0
	heme a biosynthetic process	GO:0006784	1	1	1	1	1	1
	selenocysteinyl-tRNA(Sec) biosynthetic process	GO:0097056	1	1	1	1	1	1
	S-adenosylmethionine biosynthetic process	GO:0006556	1	1	1	1	1	1
	negative regulation of centrosome duplication	GO:0010826	1	1	1	0	0	0
	response to metal ion	GO:0010038	1	3	4	2	1	0
	phytochelatin biosynthetic process	GO:0046938	1	2	2	1	1	0
	peptidoglycan biosynthetic process	GO:0009252	1	0	1	0	0	0
	chorismate metabolic process	GO:0046417	1	1	1	1	1	1
	dTDP biosynthetic process	GO:0006233	1	2	2	1	1	1
	phytochromobilin biosynthetic process	GO:0010024	1	1	1	1	1	2
	vitamin E biosynthetic process	GO:0010189	1	2	2	2	2	3
	arginine metabolic process	GO:0006525	1	1	1	2	1	1
	regulation of alternative mRNA splicing, via spliceosome	GO:0000381	1	2	1	1	1	0
	mRNA methylation	GO:0080009	1	2	1	1	1	0
	aerobic electron transport chain	GO:0019646	1	1	1	0	0	0
	IMP biosynthetic process	GO:0006188	1	2	1	1	1	1
	purine ribonucleotide biosynthetic process	GO:0009152	1	1	1	1	1	1
	response to nitrate	GO:0010167	1	1	0	1	1	1
	nitrate transport	GO:0015706	1	4	3	1	1	1
	cellular response to DNA damage stimulus	GO:0006974	0	4	6	4	1	4
	positive regulation of transcription, DNA-templated	GO:0045893	0	1	0	0	0	0
	COP9 signalosome assembly	GO:0010387	0	11	0	0	0	0
	urea transmembrane transport	GO:0071918	0	3	2	1	6	1
	regulation of translational fidelity	GO:0006450	0	1	1	1	0	1
	coenzyme A metabolic process	GO:0015936	0	3	0	0	0	0
	SCF-dependent proteasomal ubiquitin-dependent protein catabolic process	GO:0031146	0	1	1	0	0	0
	mitotic G1 DNA damage checkpoint	GO:0031571	0	1	1	0	0	0
	peptide pheromone export	GO:0000770	0	1	0	0	0	0
	mitotic spindle assembly checkpoint	GO:0007094	0	3	3	3	2	3
	chitin metabolic process	GO:0006030	0	5	1	3	0	0
	regulation of nitrogen utilization	GO:0006808	0	1	1	1	0	0
	DNA methylation on adenine	GO:0032775	0	5	1	0	0	0
	chitin catabolic process	GO:0006032	0	9	3	3	1	1
	cGMP biosynthetic process	GO:0006182	0	6	3	0	0	0
	protein import into peroxisome matrix	GO:0016558	0	1	1	1	1	1
	mitotic cell cycle checkpoint	GO:0007093	0	1	1	1	1	1
	chromosome separation	GO:0051304	0	1	1	1	1	1
	amino acid transport	GO:0006865	0	5	2	1	12	0
	histone H3-K79 methylation	GO:0034729	0	1	2	0	0	2
	lipid glycosylation	GO:0030259	0	2	1	1	0	0
	activation of protein kinase activity	GO:0032147	0	1	2	1	1	1
	regulation of mitotic spindle organization	GO:0060236	0	1	2	1	1	1
	cell communication	GO:0007154	0	1	0	0	0	0
	protein polyubiquitination	GO:0000209	0	1	1	2	0	0
	postreplication repair	GO:0006301	0	1	1	2	0	0
	gamma-tubulin complex localization	GO:0033566	0	1	1	1	1	1
	protein K63-linked deubiquitination	GO:0070536	0	1	1	0	0	0
	mitochondrial electron transport, NADH to ubiquinone	GO:0006120	0	1	1	1	1	0
	actin filament organization	GO:0007015	0	5	3	1	3	3
	Arp2/3 complex-mediated actin nucleation	GO:0034314	0	6	6	0	3	5
	protein polyglutamylation	GO:0018095	0	6	4	0	1	0
	regulation of neurotransmitter levels	GO:0001505	0	3	0	0	0	0
	G-protein coupled receptor signaling pathway	GO:0007186	0	4	0	0	0	1
	mitotic recombination-dependent replication fork processing	GO:1990426	0	1	1	0	0	1
	negative regulation of transcription, DNA-templated	GO:0045892	0	2	2	5	2	2
	microtubule organizing center organization	GO:0031023	0	1	1	0	0	0
	regulation of actin filament polymerization	GO:0030833	0	3	3	0	1	1
	actin filament bundle assembly	GO:0051017	0	1	0	0	1	0
	microtubule anchoring	GO:0034453	0	2	2	0	0	0
	phenol-containing compound metabolic process	GO:0018958	0	2	1	0	0	0
	cellular biosynthetic process	GO:0044249	0	1	1	1	1	1
	flower development	GO:0009908	0	3	4	3	0	0
	cellular aromatic compound metabolic process	GO:0006725	0	3	2	3	3	0
	positive regulation of cyclin-dependent protein serine/threonine kinase activity	GO:0045737	0	1	1	1	1	1
	DNA damage checkpoint	GO:0000077	0	2	2	2	1	2
	cell division	GO:0051301	0	4	4	2	2	3
	generation of precursor metabolites and energy	GO:0006091	0	1	0	0	0	1
	chromosome condensation	GO:0030261	0	2	1	1	1	1
	polyamine transport	GO:0015846	0	1	0	0	1	1
	negative regulation of cell proliferation	GO:0008285	0	1	1	0	0	0
	centrosome organization	GO:0051297	0	1	1	0	0	0
	cellular monovalent inorganic cation homeostasis	GO:0030004	0	1	0	0	0	0
	N-terminal protein amino acid methylation	GO:0006480	0	1	1	1	1	1
	peptidyl-L-beta-methylthioaspartic acid biosynthetic process from peptidyl-aspartic acid	GO:0018339	0	1	1	0	1	1
	hexose metabolic process	GO:0019318	0	1	1	2	2	0
	actin filament polymerization	GO:0030041	0	1	1	0	0	1
	ribosomal large subunit assembly	GO:0000027	0	1	1	1	1	1
	defense response to virus	GO:0051607	0	10	0	0	0	0
	nitrite transport	GO:0015707	0	3	3	0	0	0
	nitric oxide biosynthetic process	GO:0006809	0	1	1	1	2	2
	organic acid metabolic process	GO:0006082	0	2	2	1	1	0
	tRNA wobble position uridine thiolation	GO:0002143	0	1	1	0	1	0
	intraciliary transport involved in cilium assembly	GO:0035735	0	1	1	2	0	0
	demethylation	GO:0070988	0	1	1	0	0	0
	motile cilium assembly	GO:0044458	0	3	3	1	1	0
	purine nucleobase metabolic process	GO:0006144	0	1	1	1	1	0
	coenzyme biosynthetic process	GO:0009108	0	1	1	1	1	1
	copper ion homeostasis	GO:0055070	0	1	1	0	1	0
	potassium ion transmembrane transport	GO:0071805	0	6	1	1	5	1
	copper ion transport	GO:0006825	0	2	2	1	1	2
	cellular copper ion homeostasis	GO:0006878	0	1	0	1	0	1
	respiratory chain complex IV assembly	GO:0008535	0	1	0	1	0	1
	intraciliary transport	GO:0042073	0	4	4	1	0	0
	regulation of barrier septum assembly	GO:0032955	0	2	2	0	1	1
	proton-transporting ATP synthase complex assembly	GO:0043461	0	1	1	1	1	1
	sphingolipid metabolic process	GO:0006665	0	2	1	1	0	0
	adenine catabolic process	GO:0006146	0	1	0	1	1	0
	immune response	GO:0006955	0	7	0	0	0	3
	response to UV-B	GO:0010224	0	1	1	1	1	0
	establishment of cell polarity	GO:0030010	0	1	0	0	0	0
	nucleotide-sugar transport	GO:0015780	0	1	2	0	1	4
	D-amino acid metabolic process	GO:0046416	0	1	1	2	1	1
	tRNA wobble adenosine to inosine editing	GO:0002100	0	1	1	1	1	1
	selenocysteine biosynthetic process	GO:0016260	0	1	1	0	0	0
	positive regulation of DNA repair	GO:0045739	0	1	1	0	0	0
	allantoin catabolic process	GO:0000256	0	1	1	1	2	0
	cell wall biogenesis	GO:0042546	0	1	0	0	3	0
	glycerophospholipid metabolic process	GO:0006650	0	1	1	0	1	0
	regulation of exit from mitosis	GO:0007096	0	1	1	1	1	0
	abscisic acid biosynthetic process	GO:0009688	0	1	1	0	0	0
	peptide transport	GO:0015833	0	1	1	1	1	0
	regulation of cyclin-dependent protein serine/threonine kinase activity	GO:0000079	0	1	1	2	1	1
	DNA endoreduplication	GO:0042023	0	1	1	1	0	1
	arachidonic acid secretion	GO:0050482	0	1	1	3	0	0
	kinetochore assembly	GO:0051382	0	1	1	0	1	2
	glyoxylate cycle	GO:0006097	0	1	1	2	1	0
	guanine catabolic process	GO:0006147	0	1	2	0	1	0
	L-arabinose metabolic process	GO:0046373	0	2	1	2	3	0
	GDP-fucose import into Golgi lumen	GO:0036085	0	1	0	0	0	0
	cobalamin metabolic process	GO:0009235	0	1	1	2	0	1
	nucleoside triphosphate catabolic process	GO:0009143	0	1	1	1	1	1
	chromatin silencing at telomere	GO:0006348	0	1	1	1	1	1
	DNA mediated transformation	GO:0009294	0	1	0	0	0	0
	ATP biosynthetic process	GO:0006754	0	3	3	1	5	1
	glycogen catabolic process	GO:0005980	0	1	0	0	0	0
	endoplasmic reticulum calcium ion homeostasis	GO:0032469	0	1	1	1	1	0
	high-affinity iron ion transmembrane transport	GO:0006827	0	1	1	1	1	0
	glycolipid transport	GO:0046836	0	2	2	2	1	1
	response to antibiotic	GO:0046677	0	1	2	2	1	0
	nuclear-transcribed mRNA catabolic process, exonucleolytic, 3'-5'	GO:0034427	0	1	0	0	0	0
	recombinational repair	GO:0000725	0	1	0	1	0	0
	peptidyl-amino acid modification	GO:0018193	0	1	1	2	0	1
	L-methionine salvage from methylthioadenosine	GO:0019509	0	2	2	2	2	0
	U6 snRNA 3'-end processing	GO:0034477	0	1	1	1	1	1
	inositol catabolic process	GO:0019310	0	1	1	0	1	0
	putrescine biosynthetic process	GO:0009446	0	2	2	2	5	0
	rRNA base methylation	GO:0070475	0	1	1	1	0	1
	mitotic M phase	GO:0000087	0	1	0	1	0	1
	mannose metabolic process	GO:0006013	0	1	1	1	1	0
	centriole-centriole cohesion	GO:0010457	0	1	1	0	0	1
	glutathione catabolic process	GO:0006751	0	1	1	1	1	1
	cilium organization	GO:0044782	0	1	0	0	0	0
	protein import into peroxisome matrix, docking	GO:0016560	0	1	1	1	1	1
	regulation of phosphoprotein phosphatase activity	GO:0043666	0	1	1	1	1	1
	chromate transport	GO:0015703	0	1	1	1	2	1
	UDP-glucose metabolic process	GO:0006011	0	1	1	0	1	0
	arsenite transport	GO:0015700	0	1	0	0	0	1
	inosine salvage	GO:0006190	0	1	1	1	1	1
	protein complex assembly	GO:0006461	0	1	1	1	0	0
	snRNA processing	GO:0016180	0	1	1	0	0	0
	steroid metabolic process	GO:0008202	0	1	1	1	0	0
	negative regulation of canonical Wnt signaling pathway	GO:0090090	0	1	1	1	0	0
	protein import into mitochondrial inner membrane	GO:0045039	0	1	0	0	0	0
	response to UV	GO:0009411	0	1	1	3	1	0
	lysine biosynthetic process	GO:0009085	0	1	1	0	1	0
	vacuolar proton-transporting V-type ATPase complex assembly	GO:0070072	0	1	1	1	1	0
	ribosome assembly	GO:0042255	0	1	1	1	1	1
	mitochondrial respiratory chain complex I assembly	GO:0032981	0	1	0	0	0	1
	rRNA catabolic process	GO:0016075	0	1	1	2	1	1
	RNA phosphodiester bond hydrolysis, exonucleolytic	GO:0090503	0	1	1	1	1	1
	protein deglutamylation	GO:0035608	0	1	1	0	0	0
	endoplasmic reticulum organization	GO:0007029	0	1	1	0	0	0
	phospholipid catabolic process	GO:0009395	0	1	1	0	0	0
	replication fork protection	GO:0048478	0	1	1	1	1	1
	sterol metabolic process	GO:0016125	0	1	1	1	1	0
	brassinosteroid mediated signaling pathway	GO:0009742	0	0	1	1	1	1
	photosynthetic electron transport chain	GO:0009767	0	0	3	0	3	1
	photosynthesis, light reaction	GO:0019684	0	0	2	0	3	1
	positive regulation of transcription elongation from RNA polymerase II promoter	GO:0032968	0	0	2	1	0	0
	post-translational protein acetylation	GO:0034421	0	0	1	0	0	0
	tRNA 5'-leader removal	GO:0001682	0	0	1	1	0	0
	regulation of nitric-oxide synthase activity	GO:0050999	0	0	1	0	0	0
	vesicle fusion with Golgi apparatus	GO:0048280	0	0	2	1	0	1
	regulation of angiogenesis	GO:0045765	0	0	1	0	0	0
	positive regulation of cytokinesis	GO:0032467	0	0	1	0	0	0
	negative regulation of Wnt signaling pathway	GO:0030178	0	0	1	0	0	0
	seed development	GO:0048316	0	0	1	0	0	0
	chemical synaptic transmission	GO:0007268	0	0	1	0	0	0
	malate transport	GO:0015743	0	0	0	3	3	0
	butanediol metabolic process	GO:0034077	0	0	0	1	0	0
	glutamate metabolic process	GO:0006536	0	0	0	2	2	0
	dolichol metabolic process	GO:0019348	0	0	0	1	0	2
	regulation of blood pressure	GO:0008217	0	0	0	1	1	0
	antigen processing and presentation of endogenous peptide antigen via MHC class I	GO:0019885	0	0	0	1	1	0
	charged-tRNA amino acid modification	GO:0019988	0	0	0	1	0	0
	defense response to bacterium	GO:0042742	0	0	0	6	0	0
	DNA dealkylation involved in DNA repair	GO:0006307	0	0	0	1	1	1
	oxidative single-stranded DNA demethylation	GO:0035552	0	0	0	1	1	1
	negative regulation of translational elongation	GO:0045900	0	0	0	1	1	0
	positive regulation of Notch signaling pathway	GO:0045747	0	0	0	1	1	0
	acetoin biosynthetic process	GO:0045151	0	0	0	1	0	0
	N-terminal protein amino acid acetylation	GO:0006474	0	0	0	1	0	0
	sensory perception of sound	GO:0007605	0	0	0	3	0	0
	positive regulation of innate immune response	GO:0045089	0	0	0	3	0	0
	cell wall macromolecule catabolic process	GO:0016998	0	0	0	1	1	0
	cell cycle arrest	GO:0007050	0	0	0	1	2	0
	cyanate metabolic process	GO:0009439	0	0	0	1	2	0
	carbohydrate transmembrane transport	GO:0034219	0	0	0	1	1	0
	pollen development	GO:0009555	0	0	0	1	1	1
	monosaccharide metabolic process	GO:0005996	0	0	0	1	0	0
	oxygen transport	GO:0015671	0	0	0	1	0	0
	acetyl-CoA metabolic process	GO:0006084	0	0	0	1	0	0
	tail-anchored membrane protein insertion into ER membrane	GO:0071816	0	0	0	1	0	0
	arginine catabolic process	GO:0006527	0	0	0	1	1	0
	meiotic chromosome segregation	GO:0045132	0	0	0	1	0	1
	positive regulation of DNA-templated transcription, elongation	GO:0032786	0	0	0	1	1	0
	aromatic compound catabolic process	GO:0019439	0	0	0	1	2	0
	intein-mediated protein splicing	GO:0016539	0	0	0	1	0	0
	chitin biosynthetic process	GO:0006031	0	0	0	2	0	0
	N-acetylglucosamine metabolic process	GO:0006044	0	0	0	1	0	0
	embryonic body morphogenesis	GO:0010172	0	0	0	1	0	0
	single organismal cell-cell adhesion	GO:0016337	0	0	0	1	0	0
	regulation of actin cytoskeleton organization	GO:0032956	0	0	0	1	0	0
	sucrose biosynthetic process	GO:0005986	0	0	0	1	1	0
	nitrogen compound transport	GO:0071705	0	0	0	0	3	0
	blue light signaling pathway	GO:0009785	0	0	0	0	1	0
	cellulose catabolic process	GO:0030245	0	0	0	0	1	0
	protein autoprocessing	GO:0016540	0	0	0	0	1	0
	response to salt stress	GO:0009651	0	0	0	0	1	0
	potassium ion homeostasis	GO:0055075	0	0	0	0	1	0
	regulation of histone acetylation	GO:0035065	0	0	0	0	1	1
	germinal center formation	GO:0002467	0	0	0	0	1	0
	B cell receptor signaling pathway	GO:0050853	0	0	0	0	1	0
	actomyosin contractile ring assembly	GO:0000915	0	0	0	0	1	0
	plus-end-directed vesicle transport along microtubule	GO:0072383	0	0	0	0	1	0
	nucleotide-sugar biosynthetic process	GO:0009226	0	0	0	0	1	1
	MAPK cascade	GO:0000165	0	0	0	0	1	0
	positive regulation of transcription from RNA polymerase II promoter	GO:0045944	0	0	0	0	1	0
	gamma-aminobutyric acid catabolic process	GO:0009450	0	0	0	0	1	0
	spliceosomal complex disassembly	GO:0000390	0	0	0	0	1	0
	alanine metabolic process	GO:0006522	0	0	0	0	2	0
	photosynthetic electron transport in photosystem I	GO:0009773	0	0	0	0	1	0
	misfolded or incompletely synthesized protein catabolic process	GO:0006515	0	0	0	0	1	1
	protein stabilization	GO:0050821	0	0	0	0	1	0
	peptidoglycan catabolic process	GO:0009253	0	0	0	0	1	0
	regulation of RNA splicing	GO:0043484	0	0	0	0	1	0
	GDP-mannose metabolic process	GO:0019673	0	0	0	0	1	1
	photosynthesis, dark reaction	GO:0019685	0	0	0	0	1	0
	pigment biosynthetic process	GO:0046148	0	0	0	0	1	0
	tryptophan catabolic process	GO:0006569	0	0	0	0	1	0
	aspartate family amino acid biosynthetic process	GO:0009067	0	0	0	0	1	0
	tryptophan catabolic process to kynurenine	GO:0019441	0	0	0	0	1	0
	response to wounding	GO:0009611	0	0	0	0	1	0
	phosphatidylcholine metabolic process	GO:0046470	0	0	0	0	1	0
	tRNA dihydrouridine synthesis	GO:0002943	0	0	0	0	0	1
	regulation of calcium-mediated signaling	GO:0050848	0	0	0	0	0	1
	transposition, DNA-mediated	GO:0006313	0	0	0	0	0	2
	DNA methylation	GO:0006306	0	0	0	0	0	1
	cellular aldehyde metabolic process	GO:0006081	0	0	0	0	0	1
	phosphoenolpyruvate-dependent sugar phosphotransferase system	GO:0009401	0	0	0	0	0	1
	catabolic process	GO:0009056	0	0	0	0	0	1
	SOS response	GO:0009432	0	0	0	0	0	2
	base-excision repair, AP site formation	GO:0006285	0	0	0	0	0	1
	wybutosine biosynthetic process	GO:0031591	0	0	0	0	0	2
	protein deacetylation	GO:0006476	0	0	0	0	0	1
	activation of MAPKK activity	GO:0000186	0	0	0	0	0	1
	regulation of multicellular organism growth	GO:0040014	0	0	0	0	0	1
	RNA repair	GO:0042245	0	0	0	0	0	1
	phosphorus metabolic process	GO:0006793	0	0	0	0	0	1
	negative regulation of cell division	GO:0051782	0	0	0	0	0	1
	ossification	GO:0001503	0	0	0	0	0	1
	regulation of cell shape	GO:0008360	0	0	0	0	0	1
	tRNA seleno-modification	GO:0070329	0	0	0	0	0	1
	nicotinate nucleotide salvage	GO:0019358	0	0	0	0	0	1
	regulation of mitochondrial membrane permeability involved in programmed necrotic cell death	GO:1902445	0	0	0	0	0	1
	mitochondrial respiratory chain complex IV assembly	GO:0033617	0	0	0	0	0	1
	semaphorin-plexin signaling pathway	GO:0071526	0	0	0	0	0	1
	negative regulation of bacterial-type flagellum assembly	GO:1902209	0	0	0	0	0	1
	response to pheromone	GO:0019236	0	0	0	0	0	1
	urea catabolic process	GO:0043419	0	0	0	0	0	1
	CMP-N-acetylneuraminate metabolic process	GO:0046381	0	0	0	0	0	1
*	The number of assigned Caulerpa genes is larger than 150% of the value of the third quartile.
